# Supplementary material for: 1,3-Dimethyl-1H-indole-2-carbonitrile
Source: Acta Crystallogr Sect E Struct Rep Online. 2009 Jul 4;65(Pt 8):o1759. doi: 10.1107/S1600536809024817 (PMC2977218; doi:10.1107/S1600536809024817)
Supplement: Supplementary file 1 [file e-65-o1759-sup1.cif]

##############################################################################
###                                                                        ###
###        Electronic paper (Acta Crystallographica Section E)             ###
###                                                                        ###
##############################################################################
#                                                                            #
# This CIF contains the data in a paper accepted for publication in Acta     #
# Crystallographica Section E. It conforms to the requirements of Notes      #
# for Authors for Section E, and has been peer reviewed under the auspices   #
# of the IUCr Commission on Journals.                                        #
#                                                                            #
# Full details of the Crystallographic Information File format               #
# are given in the paper "The Crystallographic Information File (CIF):       #
# a New Standard Archive File for Crystallography" by S. R. Hall, F. H.      #
# Allen and I. D. Brown [Acta Cryst. (1991), A47, 655-685].                  #
#                                                                            #
# The current version of the core CIF dictionary is obtainable from          #
# ftp://ftp.iucr.org/pub/cif_core.dic. The current version number is 2.4.    #
#                                                                            #
# Software is freely available for graphical display of the structure(s) in  #
# this CIF.  For information consult the CIF home page http://www.iucr.org/  #
# cif/home.html                                                              #
#                                                                            #
# This file may be used for bona fide research purposes within the           #
# scientific community so long as proper attribution is given to the journal # 
# article from which it was obtained.                                        #
#                                                                            #
##############################################################################
                                             
data_global
_audit_creation_method     SHELXL-97
_journal_data_validation_number     ?
_journal_date_recd_electronic     2009-06-23
_journal_date_accepted     2009-06-27
_journal_name_full     'Acta Crystallographica, Section E'
_journal_year     2009
_journal_volume     65
_journal_issue      8
_journal_page_first     o1759
_journal_page_last     o1759
_journal_paper_category     QO
_journal_coeditor_code     HB5013
_publ_contact_author_name     'Jiang-Sheng Li'
_publ_contact_author_address
; School of Chemistry and Biological Engineering,
  Changsha University of Science & Technology
  Changsha 410004
  People's Republic of China
;
_publ_contact_author_email     'js_li@yahoo.com.cn'
_publ_contact_author_fax     '86 731 5258733'
_publ_contact_author_phone     '86 731 5258733'
_publ_section_title
;
1,3-Dimethyl-1<i>H</i>-indole-2-carbonitrile
;
loop_
    _publ_author_name
    _publ_author_address
    'Li, Jiang-Sheng'
; School of Chemistry and Biological Engineering,
  Changsha University of Science & Technology
  Changsha 410004
  People's Republic of China
;
    'Huang, Peng-Mian'
; School of Chemistry and Biological Engineering,
  Changsha University of Science & Technology
  Changsha 410004
  People's Republic of China
;
data_I
_chemical_name_systematic
;
1,3-Dimethyl-1<i>H</i>-indole-2-carbonitrile
;
_chemical_name_common     ?
_chemical_formula_moiety     'C11 H10 N2'
_chemical_formula_sum     'C11 H10 N2'
_chemical_formula_iupac     'C11 H10 N2'
_chemical_formula_weight     170.21
_chemical_melting_point     ?
_symmetry_cell_setting     Monoclinic
_symmetry_space_group_name_H-M     'P 21/c'
_symmetry_space_group_name_Hall     '-P 2ybc'
loop_
    _symmetry_equiv_pos_as_xyz
    'x, y, z'
    '-x, y+1/2, -z+1/2'
    '-x, -y, -z'
    'x, -y-1/2, z-1/2'
_cell_length_a     8.8066(18)
_cell_length_b     15.359(3)
_cell_length_c     13.480(3)
_cell_angle_alpha     90.00
_cell_angle_beta     95.67(3)
_cell_angle_gamma     90.00
_cell_volume     1814.4(7)
_cell_formula_units_Z     8
_cell_measurement_reflns_used     5208
_cell_measurement_theta_min     2.016
_cell_measurement_theta_max     27.868
_cell_measurement_temperature     113(2)
_exptl_crystal_description     block
_exptl_crystal_colour     colourless
_exptl_crystal_size_max     0.20
_exptl_crystal_size_mid     0.18
_exptl_crystal_size_min     0.14
_exptl_crystal_density_diffrn     1.246
_exptl_crystal_density_meas     ?
_exptl_crystal_density_method     'not measured'
_exptl_crystal_F_000     720
_exptl_absorpt_coefficient_mu     0.076
_exptl_absorpt_correction_type     multi-scan
_exptl_absorpt_process_details     '(CrystalClear; Rigaku/MSC, 2005)'
_exptl_absorpt_correction_T_min     0.985
_exptl_absorpt_correction_T_max     0.990
_exptl_special_details
;
;
_diffrn_ambient_temperature     113(2)
_diffrn_radiation_type     MoK\a
_diffrn_radiation_wavelength     0.71073
_diffrn_radiation_source     'rotating anode'
_diffrn_radiation_monochromator     confocla
_diffrn_measurement_device_type     'Rigaku Saturn CCD area-detector'
_diffrn_measurement_method     '\w and \f'
_diffrn_detector_area_resol_mean     7.31
_diffrn_reflns_number     16175
_diffrn_reflns_av_R_equivalents     0.0345
_diffrn_reflns_av_sigmaI/netI     0.0345
_diffrn_reflns_theta_min     2.02
_diffrn_reflns_theta_max     27.87
_diffrn_reflns_theta_full     27.87
_diffrn_measured_fraction_theta_max     0.996
_diffrn_measured_fraction_theta_full     0.996
_diffrn_reflns_limit_h_min     -11
_diffrn_reflns_limit_h_max     7
_diffrn_reflns_limit_k_min     -20
_diffrn_reflns_limit_k_max     20
_diffrn_reflns_limit_l_min     -17
_diffrn_reflns_limit_l_max     17
_diffrn_standards_number     0
_diffrn_standards_interval_count     0
_diffrn_standards_interval_time     0
_diffrn_standards_decay_%     0
_refine_special_details
;
Refinement of <i>F</i>^2^ against ALL reflections. The weighted <i>R</i>-factor
<i>wR</i> and goodness of fit <i>S</i> are based on <i>F</i>^2^, conventional
<i>R</i>-factors <i>R</i> are based on <i>F</i>, with <i>F</i> set to zero for
negative <i>F</i>^2^. The threshold expression of <i>F</i>^2^ >
\s(<i>F</i>^2^) is used only for calculating <i>R</i>-factors(gt) <i>etc</i>.
and is not relevant to the choice of reflections for refinement.
<i>R</i>-factors based on <i>F</i>^2^ are statistically about twice as large
as those based on <i>F</i>, and <i>R</i>- factors based on ALL data will be
even larger.
;
_reflns_number_total     4303
_reflns_number_gt     3462
_reflns_threshold_expression     I>2\s(I)
_refine_ls_structure_factor_coef     Fsqd
_refine_ls_matrix_type     full
_refine_ls_R_factor_all     0.0599
_refine_ls_R_factor_gt     0.0481
_refine_ls_wR_factor_gt     0.1235
_refine_ls_wR_factor_ref     0.1323
_refine_ls_goodness_of_fit_ref     1.033
_refine_ls_restrained_S_all     1.033
_refine_ls_number_reflns     4303
_refine_ls_number_parameters     238
_refine_ls_number_restraints     0
_refine_ls_hydrogen_treatment     constr
_refine_ls_weighting_scheme     calc
_refine_ls_weighting_details
         'calc w=1/[\s^2^(Fo^2^)+(0.0783P)^2^+0.2443P] where P=(Fo^2^+2Fc^2^)/3'
_atom_sites_solution_hydrogens     geom
_atom_sites_solution_primary     direct
_atom_sites_solution_secondary     difmap
_refine_ls_shift/su_max     0.003
_refine_ls_shift/su_mean     0.000
_refine_diff_density_max     0.293
_refine_diff_density_min     -0.275
_refine_ls_extinction_method     none
_refine_ls_extinction_coef     ?
loop_
    _atom_type_symbol
    _atom_type_description
    _atom_type_scat_dispersion_real
    _atom_type_scat_dispersion_imag
    _atom_type_scat_source
    'C' 'C' 0.0033 0.0016
                         'International Tables Vol C Tables 4.2.6.8 and 6.1.1.4'
    'H' 'H' 0.0000 0.0000
                         'International Tables Vol C Tables 4.2.6.8 and 6.1.1.4'
    'N' 'N' 0.0061 0.0033
                         'International Tables Vol C Tables 4.2.6.8 and 6.1.1.4'
_computing_data_collection     'CrystalClear (Rigaku/MSC, 2005)'
_computing_cell_refinement     'CrystalClear (Rigaku/MSC, 2005)'
_computing_data_reduction     'CrystalClear (Rigaku/MSC, 2005)'
_computing_structure_solution     'SHELXS97 (Sheldrick, 2008)'
_computing_structure_refinement     'SHELXL97 (Sheldrick, 2008)'
_computing_molecular_graphics     'SHELXTL (Sheldrick, 2008)'
_computing_publication_material     'CrystalStructure (Rigaku/MSC, 2005)'
loop_
    _atom_site_type_symbol
    _atom_site_label
    _atom_site_fract_x
    _atom_site_fract_y
    _atom_site_fract_z
    _atom_site_U_iso_or_equiv
    _atom_site_adp_type
    _atom_site_calc_flag
    _atom_site_refinement_flags
    _atom_site_occupancy
    _atom_site_disorder_assembly
    _atom_site_disorder_group
    N N1 0.82816(12) 0.53565(7) 0.89373(8) 0.0220(2) Uani d . 1 . .
    N N2 0.54466(13) 0.37505(8) 0.91305(9) 0.0323(3) Uani d . 1 . .
    N N3 0.68373(12) 0.02746(7) 0.89897(8) 0.0234(3) Uani d . 1 . .
    N N4 0.88484(17) -0.16898(9) 0.90325(11) 0.0447(4) Uani d . 1 . .
    C C1 0.94864(16) 0.30650(8) 0.85689(11) 0.0294(3) Uani d . 1 . .
    H H1A 1.0143 0.2841 0.9142 0.044 Uiso calc R 1 . .
    H H1B 0.9950 0.2936 0.7954 0.044 Uiso calc R 1 . .
    H H1C 0.8482 0.2786 0.8544 0.044 Uiso calc R 1 . .
    C C2 0.93090(14) 0.40280(8) 0.86704(9) 0.0210(3) Uani d . 1 . .
    C C3 1.04387(14) 0.46744(8) 0.85879(9) 0.0201(3) Uani d . 1 . .
    C C4 1.19845(15) 0.46347(8) 0.84089(9) 0.0237(3) Uani d . 1 . .
    H H4 1.2462 0.4092 0.8308 0.028 Uiso calc R 1 . .
    C C5 1.27868(15) 0.54002(9) 0.83840(10) 0.0286(3) Uani d . 1 . .
    H H5 1.3834 0.5382 0.8271 0.034 Uiso calc R 1 . .
    C C6 1.20941(16) 0.62085(9) 0.85218(10) 0.0285(3) Uani d . 1 . .
    H H6 1.2680 0.6725 0.8488 0.034 Uiso calc R 1 . .
    C C7 1.05797(15) 0.62722(8) 0.87060(9) 0.0247(3) Uani d . 1 . .
    H H7 1.0114 0.6820 0.8800 0.030 Uiso calc R 1 . .
    C C8 0.97653(14) 0.54941(8) 0.87480(9) 0.0200(3) Uani d . 1 . .
    C C9 0.80186(14) 0.44673(8) 0.88817(9) 0.0211(3) Uani d . 1 . .
    C C10 0.65833(15) 0.40909(8) 0.90293(10) 0.0242(3) Uani d . 1 . .
    C C11 0.71576(15) 0.60235(9) 0.91016(10) 0.0278(3) Uani d . 1 . .
    H H11A 0.7664 0.6514 0.9463 0.042 Uiso calc R 1 . .
    H H11B 0.6382 0.5779 0.9495 0.042 Uiso calc R 1 . .
    H H11C 0.6670 0.6226 0.8458 0.042 Uiso calc R 1 . .
    C C12 0.43756(19) -0.16808(9) 0.85253(11) 0.0339(3) Uani d . 1 . .
    H H12A 0.4196 -0.1801 0.7825 0.051 Uiso d R 1 . .
    H H12B 0.3426 -0.1699 0.8818 0.051 Uiso d R 1 . .
    H H12C 0.5057 -0.2110 0.8837 0.051 Uiso d R 1 . .
    C C13 0.50716(16) -0.07991(8) 0.86744(9) 0.0239(3) Uani d . 1 . .
    C C14 0.43132(15) 0.00185(8) 0.86448(9) 0.0223(3) Uani d . 1 . .
    C C15 0.27685(15) 0.02613(9) 0.84775(9) 0.0258(3) Uani d . 1 . .
    H H15 0.1994 -0.0167 0.8352 0.031 Uiso calc R 1 . .
    C C16 0.24020(16) 0.11338(9) 0.85001(10) 0.0280(3) Uani d . 1 . .
    H H16 0.1363 0.1307 0.8392 0.034 Uiso calc R 1 . .
    C C17 0.35452(16) 0.17728(9) 0.86808(10) 0.0277(3) Uani d . 1 . .
    H H17 0.3258 0.2369 0.8689 0.033 Uiso calc R 1 . .
    C C18 0.50620(16) 0.15567(8) 0.88453(10) 0.0244(3) Uani d . 1 . .
    H H18 0.5827 0.1991 0.8961 0.029 Uiso calc R 1 . .
    C C19 0.54362(14) 0.06698(8) 0.88352(9) 0.0205(3) Uani d . 1 . .
    C C20 0.66012(16) -0.06165(8) 0.88826(9) 0.0241(3) Uani d . 1 . .
    C C21 0.78416(17) -0.12122(9) 0.89733(11) 0.0306(3) Uani d . 1 . .
    C C22 0.83057(15) 0.07062(9) 0.91704(11) 0.0300(3) Uani d . 1 . .
    H H22A 0.8496 0.1053 0.8585 0.045 Uiso calc R 1 . .
    H H22B 0.9112 0.0268 0.9295 0.045 Uiso calc R 1 . .
    H H22C 0.8301 0.1088 0.9753 0.045 Uiso calc R 1 . .
loop_
    _atom_site_aniso_label
    _atom_site_aniso_U_11
    _atom_site_aniso_U_22
    _atom_site_aniso_U_33
    _atom_site_aniso_U_12
    _atom_site_aniso_U_13
    _atom_site_aniso_U_23
    N1 0.0207(5) 0.0209(5) 0.0245(6) 0.0012(4) 0.0027(4) -0.0009(4)
    N2 0.0231(6) 0.0319(6) 0.0425(7) -0.0034(5) 0.0063(5) -0.0043(5)
    N3 0.0229(6) 0.0213(5) 0.0262(6) 0.0001(4) 0.0027(4) 0.0008(4)
    N4 0.0502(9) 0.0360(7) 0.0480(9) 0.0171(7) 0.0053(7) 0.0000(6)
    C1 0.0278(7) 0.0219(6) 0.0387(8) 0.0004(5) 0.0039(6) 0.0009(5)
    C2 0.0196(6) 0.0219(6) 0.0211(6) -0.0003(5) 0.0001(5) 0.0009(5)
    C3 0.0202(6) 0.0211(6) 0.0189(6) -0.0001(5) 0.0007(5) 0.0012(4)
    C4 0.0210(6) 0.0268(6) 0.0232(6) 0.0013(5) 0.0023(5) 0.0017(5)
    C5 0.0211(6) 0.0385(8) 0.0264(7) -0.0046(6) 0.0028(5) 0.0034(6)
    C6 0.0296(7) 0.0278(7) 0.0277(7) -0.0104(6) 0.0010(6) 0.0027(5)
    C7 0.0283(7) 0.0212(6) 0.0242(7) -0.0019(5) 0.0008(5) -0.0004(5)
    C8 0.0202(6) 0.0220(6) 0.0174(6) 0.0005(5) 0.0001(5) 0.0007(4)
    C9 0.0199(6) 0.0222(6) 0.0210(6) -0.0018(5) 0.0011(5) 0.0010(5)
    C10 0.0226(6) 0.0245(6) 0.0254(7) 0.0011(5) 0.0022(5) -0.0022(5)
    C11 0.0246(7) 0.0275(6) 0.0321(7) 0.0058(5) 0.0064(6) -0.0014(5)
    C12 0.0435(9) 0.0250(7) 0.0330(8) -0.0067(6) 0.0024(6) -0.0010(5)
    C13 0.0305(7) 0.0211(6) 0.0201(6) -0.0028(5) 0.0028(5) 0.0001(5)
    C14 0.0252(7) 0.0236(6) 0.0182(6) -0.0034(5) 0.0030(5) -0.0010(5)
    C15 0.0237(7) 0.0317(7) 0.0220(7) -0.0034(6) 0.0015(5) -0.0013(5)
    C16 0.0234(7) 0.0355(7) 0.0248(7) 0.0037(6) 0.0013(5) 0.0005(5)
    C17 0.0300(7) 0.0254(6) 0.0276(7) 0.0055(6) 0.0024(6) 0.0018(5)
    C18 0.0266(7) 0.0213(6) 0.0252(7) -0.0016(5) 0.0019(5) 0.0010(5)
    C19 0.0204(6) 0.0220(6) 0.0192(6) -0.0001(5) 0.0018(5) 0.0009(4)
    C20 0.0296(7) 0.0200(6) 0.0231(6) 0.0026(5) 0.0045(5) 0.0013(5)
    C21 0.0382(8) 0.0249(6) 0.0292(7) 0.0052(6) 0.0053(6) -0.0001(5)
    C22 0.0216(7) 0.0292(7) 0.0384(8) -0.0025(6) -0.0013(6) 0.0030(6)
_geom_special_details
;
All e.s.d.'s (except the e.s.d. in the dihedral angle between two l.s. planes)
are estimated using the full covariance matrix. The cell e.s.d.'s are taken
into account individually in the estimation of e.s.d.'s in distances, angles
and torsion angles; correlations between e.s.d.'s in cell parameters are only
used when they are defined by crystal symmetry. An approximate (isotropic)
treatment of cell e.s.d.'s is used for estimating e.s.d.'s involving l.s.
planes.
;
loop_
    _geom_bond_atom_site_label_1
    _geom_bond_atom_site_label_2
    _geom_bond_site_symmetry_2
    _geom_bond_distance
    _geom_bond_publ_flag
    N1 C8 . 1.3722(16) ?
    N1 C9 . 1.3860(16) ?
    N1 C11 . 1.4566(16) ?
    N2 C10 . 1.1493(17) ?
    N3 C19 . 1.3724(16) ?
    N3 C20 . 1.3897(16) ?
    N3 C22 . 1.4522(17) ?
    N4 C21 . 1.1474(19) ?
    C1 C2 . 1.4949(17) ?
    C1 H1A . 0.9800 ?
    C1 H1B . 0.9800 ?
    C1 H1C . 0.9800 ?
    C2 C9 . 1.3754(17) ?
    C2 C3 . 1.4177(17) ?
    C3 C4 . 1.4072(18) ?
    C3 C8 . 1.4172(17) ?
    C4 C5 . 1.3739(19) ?
    C4 H4 . 0.9500 ?
    C5 C6 . 1.404(2) ?
    C5 H5 . 0.9500 ?
    C6 C7 . 1.384(2) ?
    C6 H6 . 0.9500 ?
    C7 C8 . 1.3978(17) ?
    C7 H7 . 0.9500 ?
    C9 C10 . 1.4217(17) ?
    C11 H11A . 0.9800 ?
    C11 H11B . 0.9800 ?
    C11 H11C . 0.9800 ?
    C12 C13 . 1.4917(18) ?
    C12 H12A . 0.9600 ?
    C12 H12B . 0.9600 ?
    C12 H12C . 0.9600 ?
    C13 C20 . 1.3774(19) ?
    C13 C14 . 1.4211(18) ?
    C14 C15 . 1.4071(19) ?
    C14 C19 . 1.4123(18) ?
    C15 C16 . 1.3794(19) ?
    C15 H15 . 0.9500 ?
    C16 C17 . 1.410(2) ?
    C16 H16 . 0.9500 ?
    C17 C18 . 1.3730(19) ?
    C17 H17 . 0.9500 ?
    C18 C19 . 1.4019(17) ?
    C18 H18 . 0.9500 ?
    C20 C21 . 1.4209(19) ?
    C22 H22A . 0.9800 ?
    C22 H22B . 0.9800 ?
    C22 H22C . 0.9800 ?
loop_
    _geom_angle_atom_site_label_1
    _geom_angle_atom_site_label_2
    _geom_angle_atom_site_label_3
    _geom_angle_site_symmetry_1
    _geom_angle_site_symmetry_3
    _geom_angle
    _geom_angle_publ_flag
    C8 N1 C9 . . 107.39(10) ?
    C8 N1 C11 . . 126.43(11) ?
    C9 N1 C11 . . 126.07(11) ?
    C19 N3 C20 . . 107.26(11) ?
    C19 N3 C22 . . 126.58(11) ?
    C20 N3 C22 . . 126.05(11) ?
    C2 C1 H1A . . 109.5 ?
    C2 C1 H1B . . 109.5 ?
    H1A C1 H1B . . 109.5 ?
    C2 C1 H1C . . 109.5 ?
    H1A C1 H1C . . 109.5 ?
    H1B C1 H1C . . 109.5 ?
    C9 C2 C3 . . 105.86(11) ?
    C9 C2 C1 . . 126.89(12) ?
    C3 C2 C1 . . 127.24(11) ?
    C4 C3 C8 . . 119.41(11) ?
    C4 C3 C2 . . 132.95(11) ?
    C8 C3 C2 . . 107.62(11) ?
    C5 C4 C3 . . 118.40(12) ?
    C5 C4 H4 . . 120.8 ?
    C3 C4 H4 . . 120.8 ?
    C4 C5 C6 . . 121.49(13) ?
    C4 C5 H5 . . 119.3 ?
    C6 C5 H5 . . 119.3 ?
    C7 C6 C5 . . 121.70(12) ?
    C7 C6 H6 . . 119.2 ?
    C5 C6 H6 . . 119.2 ?
    C6 C7 C8 . . 117.01(12) ?
    C6 C7 H7 . . 121.5 ?
    C8 C7 H7 . . 121.5 ?
    N1 C8 C7 . . 129.87(11) ?
    N1 C8 C3 . . 108.18(10) ?
    C7 C8 C3 . . 121.96(12) ?
    C2 C9 N1 . . 110.94(11) ?
    C2 C9 C10 . . 126.43(12) ?
    N1 C9 C10 . . 122.63(11) ?
    N2 C10 C9 . . 176.77(14) ?
    N1 C11 H11A . . 109.5 ?
    N1 C11 H11B . . 109.5 ?
    H11A C11 H11B . . 109.5 ?
    N1 C11 H11C . . 109.5 ?
    H11A C11 H11C . . 109.5 ?
    H11B C11 H11C . . 109.5 ?
    C13 C12 H12A . . 109.4 ?
    C13 C12 H12B . . 109.5 ?
    H12A C12 H12B . . 109.5 ?
    C13 C12 H12C . . 109.5 ?
    H12A C12 H12C . . 109.5 ?
    H12B C12 H12C . . 109.5 ?
    C20 C13 C14 . . 105.86(11) ?
    C20 C13 C12 . . 126.36(12) ?
    C14 C13 C12 . . 127.78(13) ?
    C15 C14 C19 . . 119.34(12) ?
    C15 C14 C13 . . 133.08(12) ?
    C19 C14 C13 . . 107.58(12) ?
    C16 C15 C14 . . 118.59(12) ?
    C16 C15 H15 . . 120.7 ?
    C14 C15 H15 . . 120.7 ?
    C15 C16 C17 . . 121.03(13) ?
    C15 C16 H16 . . 119.5 ?
    C17 C16 H16 . . 119.5 ?
    C18 C17 C16 . . 121.76(12) ?
    C18 C17 H17 . . 119.1 ?
    C16 C17 H17 . . 119.1 ?
    C17 C18 C19 . . 117.34(12) ?
    C17 C18 H18 . . 121.3 ?
    C19 C18 H18 . . 121.3 ?
    N3 C19 C18 . . 129.57(12) ?
    N3 C19 C14 . . 108.50(11) ?
    C18 C19 C14 . . 121.94(12) ?
    C13 C20 N3 . . 110.79(11) ?
    C13 C20 C21 . . 127.91(12) ?
    N3 C20 C21 . . 121.29(12) ?
    N4 C21 C20 . . 178.97(16) ?
    N3 C22 H22A . . 109.5 ?
    N3 C22 H22B . . 109.5 ?
    H22A C22 H22B . . 109.5 ?
    N3 C22 H22C . . 109.5 ?
    H22A C22 H22C . . 109.5 ?
    H22B C22 H22C . . 109.5 ?
loop_
    _geom_torsion_atom_site_label_1
    _geom_torsion_atom_site_label_2
    _geom_torsion_atom_site_label_3
    _geom_torsion_atom_site_label_4
    _geom_torsion_site_symmetry_1
    _geom_torsion_site_symmetry_2
    _geom_torsion_site_symmetry_3
    _geom_torsion_site_symmetry_4
    _geom_torsion
    _geom_torsion_publ_flag
    C9 C2 C3 C4 . . . . 178.15(14) ?
    C1 C2 C3 C4 . . . . -0.8(2) ?
    C9 C2 C3 C8 . . . . -0.48(14) ?
    C1 C2 C3 C8 . . . . -179.42(12) ?
    C8 C3 C4 C5 . . . . -0.77(19) ?
    C2 C3 C4 C5 . . . . -179.27(13) ?
    C3 C4 C5 C6 . . . . -0.7(2) ?
    C4 C5 C6 C7 . . . . 1.1(2) ?
    C5 C6 C7 C8 . . . . -0.1(2) ?
    C9 N1 C8 C7 . . . . 179.28(12) ?
    C11 N1 C8 C7 . . . . 2.9(2) ?
    C9 N1 C8 C3 . . . . -0.91(14) ?
    C11 N1 C8 C3 . . . . -177.24(11) ?
    C6 C7 C8 N1 . . . . 178.39(12) ?
    C6 C7 C8 C3 . . . . -1.40(19) ?
    C4 C3 C8 N1 . . . . -177.98(11) ?
    C2 C3 C8 N1 . . . . 0.87(14) ?
    C4 C3 C8 C7 . . . . 1.85(19) ?
    C2 C3 C8 C7 . . . . -179.30(11) ?
    C3 C2 C9 N1 . . . . -0.08(14) ?
    C1 C2 C9 N1 . . . . 178.86(12) ?
    C3 C2 C9 C10 . . . . 179.90(12) ?
    C1 C2 C9 C10 . . . . -1.2(2) ?
    C8 N1 C9 C2 . . . . 0.62(14) ?
    C11 N1 C9 C2 . . . . 176.97(12) ?
    C8 N1 C9 C10 . . . . -179.36(11) ?
    C11 N1 C9 C10 . . . . -3.01(19) ?
    C2 C9 C10 N2 . . . . -13(3) ?
    N1 C9 C10 N2 . . . . 167(3) ?
    C20 C13 C14 C15 . . . . -179.38(13) ?
    C12 C13 C14 C15 . . . . -0.1(2) ?
    C20 C13 C14 C19 . . . . 0.25(14) ?
    C12 C13 C14 C19 . . . . 179.58(13) ?
    C19 C14 C15 C16 . . . . 0.34(18) ?
    C13 C14 C15 C16 . . . . 179.94(13) ?
    C14 C15 C16 C17 . . . . 0.36(19) ?
    C15 C16 C17 C18 . . . . -0.3(2) ?
    C16 C17 C18 C19 . . . . -0.5(2) ?
    C20 N3 C19 C18 . . . . -178.96(13) ?
    C22 N3 C19 C18 . . . . -2.4(2) ?
    C20 N3 C19 C14 . . . . 0.89(14) ?
    C22 N3 C19 C14 . . . . 177.41(12) ?
    C17 C18 C19 N3 . . . . -178.95(12) ?
    C17 C18 C19 C14 . . . . 1.23(19) ?
    C15 C14 C19 N3 . . . . 178.98(11) ?
    C13 C14 C19 N3 . . . . -0.71(14) ?
    C15 C14 C19 C18 . . . . -1.17(19) ?
    C13 C14 C19 C18 . . . . 179.14(11) ?
    C14 C13 C20 N3 . . . . 0.30(14) ?
    C12 C13 C20 N3 . . . . -179.04(12) ?
    C14 C13 C20 C21 . . . . -178.78(13) ?
    C12 C13 C20 C21 . . . . 1.9(2) ?
    C19 N3 C20 C13 . . . . -0.75(14) ?
    C22 N3 C20 C13 . . . . -177.29(12) ?
    C19 N3 C20 C21 . . . . 178.41(12) ?
    C22 N3 C20 C21 . . . . 1.86(19) ?
    C13 C20 C21 N4 . . . . 103(10) ?
    N3 C20 C21 N4 . . . . -76(10) ?
