# Supplementary material for: 1,3-Dimethyl-1H-indole-2-carbonitrile
Source: Acta Crystallogr Sect E Struct Rep Online. 2009 Jul 4;65(Pt 8):o1759. doi: 10.1107/S1600536809024817 (PMC2977218; doi:10.1107/S1600536809024817)
Supplement: Supplementary file 2 [file e-65-o1759-Isup2.hkl]

# 
# h,k,l, Fc-squared, Fo-squared, sigma(Fo-squared) and status flag 
# 
data_I
_shelx_title ' R90526E in P2(1)/c' 
_shelx_refln_list_code          4 
_shelx_F_calc_maximum      111.93 
_exptl_crystal_F_000       720.00 
_reflns_d_resolution_high  0.7602 
 
loop_ 
 _symmetry_equiv_pos_as_xyz 
 'x, y, z' 
 '-x, y+1/2, -z+1/2' 
 '-x, -y, -z' 
 'x, -y-1/2, z-1/2' 
 
_cell_length_a     8.8066 
_cell_length_b    15.3590 
_cell_length_c    13.4800 
_cell_angle_alpha  90.000 
_cell_angle_beta   95.673 
_cell_angle_gamma  90.000 
 
_shelx_F_squared_multiplier     1.000 
 
loop_ 
 _refln_index_h 
 _refln_index_k 
 _refln_index_l 
 _refln_F_squared_calc 
 _refln_F_squared_meas 
 _refln_F_squared_sigma 
 _refln_observed_status 
   1   0   0      237.36      214.76      8.51 o 
   2   0   0      435.88      327.28      8.97 o 
   3   0   0      429.44      470.89      4.48 o 
   4   0   0     2969.62     2890.98     28.78 o 
   5   0   0        9.08       17.89      2.96 o 
   6   0   0      512.13      527.53     11.94 o 
   7   0   0      349.82      320.74      8.26 o 
   8   0   0     1143.11     1062.42     24.88 o 
   9   0   0       20.47       12.76      3.13 o 
  10   0   0      107.31      115.58      8.88 o 
  11   0   0       24.07       14.01     10.17 o 
   1   1   0      107.06      102.24      1.42 o 
   2   1   0        0.12        0.96      0.43 o 
   3   1   0     2958.50     2751.98     22.51 o 
   4   1   0      310.51      315.30      3.67 o 
   5   1   0     1040.26     1024.15     13.56 o 
   6   1   0        0.70        0.64      0.86 o 
   7   1   0      574.31      587.06      8.56 o 
   8   1   0        0.88        2.27      1.10 o 
   9   1   0       57.69       39.25      5.86 o 
  10   1   0       38.92       42.14     12.29 o 
  11   1   0       29.65       18.68     10.06 o 
   1   2   0        3.57        5.75      0.55 o 
   2   2   0     5039.63     4145.98     27.01 o 
   3   2   0        5.00        5.54      0.84 o 
   4   2   0      741.42      814.78      7.39 o 
   5   2   0       73.37       85.30      2.64 o 
   6   2   0      345.92      370.01      8.53 o 
   7   2   0       66.06       66.38      1.95 o 
   8   2   0      610.92      560.31     12.00 o 
   9   2   0       37.66       27.75      7.23 o 
  10   2   0        8.99       11.77      4.97 o 
  11   2   0       51.45       28.17     14.02 o 
   1   3   0        6.72        8.44      0.43 o 
   2   3   0       33.82       18.50      0.58 o 
   3   3   0     1541.54     1481.42     12.77 o 
   4   3   0      189.31      191.59      3.34 o 
   5   3   0       37.45       38.60      2.03 o 
   6   3   0      156.81      140.29      2.28 o 
   7   3   0      175.70      187.35      4.59 o 
   8   3   0      267.31      254.27      9.13 o 
   9   3   0       78.60       71.29      4.01 o 
  10   3   0       78.60       83.65      4.24 o 
  11   3   0       41.09       23.83      8.52 o 
   0   4   0     5711.97     4638.36     86.18 o 
   1   4   0      363.06      357.47      3.34 o 
   2   4   0      147.53      146.82      1.40 o 
   3   4   0     1300.96     1239.75     11.42 o 
   4   4   0      257.04      277.05      4.59 o 
   5   4   0      147.40      177.37      6.65 o 
   6   4   0      141.55      155.10      2.05 o 
   7   4   0      862.44      819.20      8.77 o 
   8   4   0       83.26       83.95      3.73 o 
   9   4   0       55.03       42.78     10.38 o 
  10   4   0       39.79       32.78      8.67 o 
  11   4   0        4.56        5.92      2.16 o 
   1   5   0      190.03      203.24      1.98 o 
   2   5   0        3.39        3.56      0.65 o 
   3   5   0      943.63      932.38      7.92 o 
   4   5   0        8.23        2.93      0.88 o 
   5   5   0      640.35      597.65      9.34 o 
   6   5   0      317.64      359.63      4.70 o 
   7   5   0      448.55      450.84      6.14 o 
   8   5   0      110.47       96.45      6.93 o 
   9   5   0       26.35       28.57      7.80 o 
  10   5   0        1.46        3.12      2.72 o 
  11   5   0        0.67        3.17      2.37 o 
   0   6   0       69.65       58.65      4.30 o 
   1   6   0       46.67       50.49      1.25 o 
   2   6   0      576.87      485.69      6.30 o 
   3   6   0        8.85       12.00      1.74 o 
   4   6   0      133.94      136.86      7.24 o 
   5   6   0        0.59       -0.19      2.17 o 
   6   6   0      210.26      179.90      4.62 o 
   7   6   0      195.57      190.83      8.96 o 
   8   6   0        0.01        2.81      1.60 o 
   9   6   0        3.12        2.47      2.10 o 
  10   6   0        4.79        5.18      3.09 o 
  11   6   0       20.76       16.40      5.36 o 
   1   7   0       79.63       75.18      1.65 o 
   2   7   0     1633.70     1657.63     22.63 o 
   3   7   0     1682.41     1724.97     15.47 o 
   4   7   0        9.66       10.25      1.75 o 
   5   7   0      270.27      292.07      6.14 o 
   6   7   0      522.74      499.37     10.54 o 
   7   7   0      207.75      213.32     11.15 o 
   8   7   0       13.26       21.18      3.91 o 
   9   7   0       47.49       42.34     11.08 o 
  10   7   0        8.40        7.08      3.80 o 
   0   8   0      671.89      773.79      7.06 o 
   1   8   0       13.35       12.46      2.13 o 
   2   8   0      345.25      382.98      5.31 o 
   3   8   0       72.82       70.53      1.87 o 
   4   8   0      292.00      280.14      5.05 o 
   5   8   0        0.04        0.58      1.24 o 
   6   8   0      978.84      905.79     14.66 o 
   7   8   0        2.62        4.29      2.45 o 
   8   8   0       12.96       13.80      4.20 o 
   9   8   0       28.99       23.42      6.27 o 
  10   8   0        4.10        4.06      2.98 o 
   1   9   0      205.67      226.94      2.87 o 
   2   9   0     1165.01     1185.41     16.22 o 
   3   9   0       52.54       58.92      2.43 o 
   4   9   0       66.16       62.46      3.07 o 
   5   9   0       57.05       53.65      7.81 o 
   6   9   0      412.61      392.02      9.06 o 
   7   9   0       76.57       71.15      5.25 o 
   8   9   0       78.91       67.44      9.28 o 
   9   9   0        0.98        2.64      1.90 o 
  10   9   0        9.78        7.11      3.78 o 
   0  10   0      157.87      174.22      5.32 o 
   1  10   0       10.86       10.82      1.87 o 
   2  10   0        1.63        3.48      0.97 o 
   3  10   0      246.28      274.09      4.37 o 
   4  10   0       21.03       18.22      2.40 o 
   5  10   0       57.17       53.95      4.85 o 
   6  10   0      441.92      436.58     10.22 o 
   7  10   0        5.78        5.89      2.50 o 
   8  10   0        0.11        1.14      1.91 o 
   9  10   0        1.21        1.40      1.30 o 
  10  10   0       60.69       74.02      7.75 o 
   1  11   0      119.90      128.15      3.85 o 
   2  11   0       54.48       71.07      4.42 o 
   3  11   0      400.89      431.44      6.86 o 
   4  11   0     1172.89     1094.33     15.45 o 
   5  11   0      115.13       87.75      3.78 o 
   6  11   0        2.55        3.88      3.24 o 
   7  11   0        0.03        4.56      2.31 o 
   8  11   0      121.22      137.45      6.12 o 
   9  11   0        0.66        2.27      1.47 o 
   0  12   0      461.83      454.40     10.51 o 
   1  12   0     1360.44     1403.68      8.84 o 
   2  12   0      656.23      627.63      8.15 o 
   3  12   0        9.33        2.87      1.16 o 
   4  12   0      532.20      511.59     11.63 o 
   5  12   0      463.15      416.15     20.10 o 
   6  12   0        9.03        5.82      2.69 o 
   7  12   0       10.32       13.57      3.27 o 
   8  12   0      140.45      168.72     12.68 o 
   9  12   0       26.61       25.26      8.26 o 
   1  13   0      132.24      149.52      3.03 o 
   2  13   0      184.86      177.34      4.15 o 
   3  13   0        9.18        6.49      1.94 o 
   4  13   0      233.29      229.24      8.05 o 
   5  13   0       63.81       66.92      4.60 o 
   6  13   0       21.49       17.06      4.36 o 
   7  13   0        0.03        1.70      2.35 o 
   8  13   0       26.59       16.82      6.76 o 
   0  14   0      980.57      922.97     19.96 o 
   1  14   0      449.71      430.35      7.35 o 
   2  14   0      663.60      639.01     10.91 o 
   3  14   0      219.10      220.22      8.51 o 
   4  14   0       18.12       10.89      3.48 o 
   5  14   0        2.05        2.00      2.79 o 
   6  14   0       20.06       12.06      4.43 o 
   7  14   0        1.56        4.44      2.48 o 
   8  14   0       12.02       13.87      7.95 o 
   1  15   0       60.59       67.78      3.23 o 
   2  15   0       31.31       15.80      2.62 o 
   3  15   0        4.52        2.00      1.41 o 
   4  15   0       45.04       48.81     11.65 o 
   5  15   0      194.00      209.94      7.95 o 
   6  15   0       17.49       25.82      9.68 o 
   7  15   0        1.41        1.66      2.21 o 
   0  16   0        0.30        1.49      1.80 o 
   1  16   0        8.00        6.66      2.01 o 
   2  16   0       43.58       30.78      4.97 o 
   3  16   0       57.14       64.51      3.98 o 
   4  16   0        1.91        3.48      2.62 o 
   5  16   0      284.26      379.69     14.60 o 
   6  16   0       33.54       32.25     10.59 o 
   7  16   0        5.48        3.76      5.23 o 
   1  17   0       55.25       54.67      3.21 o 
   2  17   0      157.83      184.47      5.76 o 
   3  17   0       23.96       23.17      4.71 o 
   4  17   0        0.02        2.45      1.52 o 
   5  17   0       23.10       20.60      4.00 o 
   6  17   0        7.87        8.31      3.94 o 
   0  18   0       10.64        5.79      4.00 o 
   1  18   0       36.69       45.42      4.44 o 
   2  18   0        1.73        4.29      2.41 o 
   3  18   0       46.79       56.58     11.78 o 
   4  18   0        0.45        1.62      3.01 o 
   5  18   0       71.10       90.07     15.37 o 
   1  19   0        6.27        5.07      2.68 o 
   2  19   0       47.62       34.72     10.47 o 
   3  19   0        2.65        4.55      2.94 o 
   0  20   0       96.02      109.71     11.55 o 
   1  20   0       24.46       22.79      8.97 o 
 -11   1   1        6.34        7.02      5.27 o 
 -10   1   1        0.21        1.22      1.78 o 
  -9   1   1       87.19       86.19      3.09 o 
  -8   1   1       19.07       16.91      3.18 o 
  -7   1   1      182.00      160.91      4.88 o 
  -6   1   1       47.61       52.19      1.89 o 
  -5   1   1     1065.61     1189.29     17.33 o 
  -4   1   1       22.94       28.31      1.28 o 
  -3   1   1     1361.96     1260.86      8.10 o 
  -2   1   1      396.98      365.24      4.06 o 
   0   1   1       26.22       26.67      0.50 o 
   2   1   1      367.73      332.74      2.80 o 
   3   1   1      117.17      126.94      2.02 o 
   4   1   1      471.81      478.60      4.42 o 
   5   1   1      289.00      353.01      5.60 o 
   6   1   1        0.13        0.36      0.56 o 
   7   1   1        0.16        1.32      1.14 o 
   8   1   1      386.11      367.96      9.64 o 
   9   1   1      165.15      161.77      4.51 o 
  10   1   1        0.47        2.76      4.00 o 
  11   1   1      171.72      186.94     10.30 o 
 -11   2   1        5.75        7.25      3.68 o 
 -10   2   1       19.72       17.76      6.43 o 
  -9   2   1       34.36       26.00      6.50 o 
  -8   2   1      240.43      223.85      8.00 o 
  -7   2   1       19.47       22.93      2.04 o 
  -6   2   1      401.77      409.12      5.76 o 
  -5   2   1      113.82      112.42      3.58 o 
  -4   2   1     1378.10     1440.52     21.92 o 
  -3   2   1      552.77      550.91      3.48 o 
  -2   2   1     1456.10     1295.26     14.76 o 
  -1   2   1     2927.23     2555.65     17.49 o 
   0   2   1      118.89       86.49      1.03 o 
   1   2   1     2175.29     1948.70     12.08 o 
   2   2   1     3493.01     3075.41     26.78 o 
   3   2   1        7.92        7.48      0.77 o 
   4   2   1        0.06        0.66      0.56 o 
   5   2   1      122.76      106.85      1.94 o 
   6   2   1      195.83      203.86      5.87 o 
   7   2   1      289.86      316.64      4.84 o 
   8   2   1     1153.52     1127.51     22.88 o 
   9   2   1      128.10      121.72      6.58 o 
  10   2   1        9.74       13.88      4.08 o 
  11   2   1       55.17       43.05     18.29 o 
 -11   3   1       17.80       17.38      7.41 o 
 -10   3   1       47.36       49.08      4.73 o 
  -9   3   1       47.04       42.32      9.13 o 
  -8   3   1      380.96      347.35      8.18 o 
  -7   3   1      355.98      292.05      4.48 o 
  -6   3   1      111.40      109.28      3.57 o 
  -5   3   1      152.88      197.67      2.71 o 
  -4   3   1     1034.93     1094.02     12.38 o 
  -3   3   1     2696.07     2471.38     17.60 o 
  -2   3   1     1647.07     1453.69     14.97 o 
  -1   3   1        0.28        1.69      0.44 o 
   0   3   1      370.86      330.29      2.99 o 
   1   3   1     1376.39     1241.88      9.29 o 
   2   3   1     2908.20     2543.51     20.88 o 
   3   3   1      603.20      617.79      5.70 o 
   4   3   1      262.16      372.97      5.81 o 
   5   3   1      331.90      384.80      7.20 o 
   6   3   1      112.60       99.45      3.15 o 
   7   3   1        0.00       -0.76      1.38 o 
   8   3   1      105.81       95.61      3.70 o 
   9   3   1        6.88        5.18      2.14 o 
  10   3   1       34.00       46.65      4.54 o 
  11   3   1       16.35        7.62      5.50 o 
 -11   4   1        7.70        4.23      2.93 o 
 -10   4   1       17.17       15.15      5.65 o 
  -9   4   1       65.02       66.31      4.04 o 
  -8   4   1      294.34      260.32      9.06 o 
  -7   4   1      482.64      432.80      5.63 o 
  -6   4   1      232.35      249.36      4.03 o 
  -5   4   1        4.23        6.46      1.09 o 
  -4   4   1       37.03       38.59      1.67 o 
  -3   4   1      467.34      484.84      3.42 o 
  -2   4   1     2133.26     2063.89     14.24 o 
  -1   4   1       12.69        7.50      0.86 o 
   0   4   1      967.00      783.71      7.91 o 
   1   4   1     1978.49     1648.47     10.27 o 
   2   4   1     2028.98     1897.80     11.69 o 
   3   4   1      490.96      526.11      4.49 o 
   4   4   1       43.65       52.58      3.62 o 
   5   4   1       89.55      107.55      4.28 o 
   6   4   1      184.27      187.09      5.27 o 
   7   4   1     2604.53     2509.82     28.59 o 
   8   4   1       98.95       97.38      8.81 o 
   9   4   1        1.41        3.51      2.66 o 
  10   4   1       27.74       17.66      4.71 o 
  11   4   1       69.09       58.77     24.16 o 
 -11   5   1       28.50       22.59      8.76 o 
 -10   5   1        0.00       -0.46      2.99 o 
  -9   5   1       53.13       60.25      5.39 o 
  -8   5   1       86.85       79.71      4.12 o 
  -7   5   1        0.85        2.36      1.92 o 
  -6   5   1      287.43      275.66      8.08 o 
  -5   5   1      685.27      648.41      7.83 o 
  -4   5   1      117.40      109.65      2.12 o 
  -3   5   1      366.94      392.47      3.66 o 
  -2   5   1        2.13        5.99      0.65 o 
  -1   5   1     2111.66     1798.99     17.68 o 
   0   5   1     1742.88     1635.07     12.15 o 
   1   5   1     1080.42     1032.95      9.15 o 
   2   5   1        0.24        1.59      0.35 o 
   3   5   1     1935.37     1930.80     18.34 o 
   4   5   1     1790.11     1984.78     15.45 o 
   5   5   1      304.95      291.84      6.10 o 
   6   5   1        3.53        2.56      1.73 o 
   7   5   1      141.52      151.45      6.09 o 
   8   5   1       32.22       34.86      6.62 o 
   9   5   1       48.80       58.20      6.05 o 
  10   5   1        1.18        2.46      1.81 o 
  11   5   1        5.33        1.24      2.28 o 
 -11   6   1      185.17      222.77     10.17 o 
 -10   6   1       44.66       42.80     10.74 o 
  -9   6   1        0.55        2.60      1.64 o 
  -8   6   1      111.04      122.02      7.56 o 
  -7   6   1        8.79       11.54      2.72 o 
  -6   6   1       82.45       90.51      4.07 o 
  -5   6   1      872.61      807.86     10.04 o 
  -4   6   1      212.30      224.54      2.69 o 
  -3   6   1       52.46       66.55      1.47 o 
  -2   6   1      895.73      971.59     10.16 o 
  -1   6   1     3857.98     3669.72     37.07 o 
   0   6   1       42.59       52.14      1.32 o 
   1   6   1       11.66       10.37      1.17 o 
   2   6   1      477.32      499.16      4.45 o 
   3   6   1      897.03     1083.43     11.68 o 
   4   6   1      719.66      728.67     13.93 o 
   5   6   1        8.31        7.41      1.85 o 
   6   6   1      250.67      232.74      6.08 o 
   7   6   1     1996.27     1938.97     31.76 o 
   8   6   1       16.63        7.04      2.69 o 
   9   6   1        0.53        0.72      2.54 o 
  10   6   1       15.23       14.64      6.20 o 
 -10   7   1       81.55       93.06     11.87 o 
  -9   7   1        3.91        3.38      1.97 o 
  -8   7   1        2.48        3.07      2.92 o 
  -7   7   1        2.28        3.28      1.42 o 
  -6   7   1      224.05      240.73      5.83 o 
  -5   7   1        1.22        1.46      0.59 o 
  -4   7   1      736.20      702.75      7.80 o 
  -3   7   1      177.64      170.32      2.71 o 
  -2   7   1      466.91      535.31      4.16 o 
  -1   7   1      217.50      245.92      3.33 o 
   0   7   1      195.46      177.75      2.52 o 
   1   7   1      249.51      268.25      4.96 o 
   2   7   1     1719.81     1869.44     15.82 o 
   3   7   1      453.87      499.43      6.86 o 
   4   7   1      534.92      560.56     14.61 o 
   5   7   1        5.87        4.68      1.61 o 
   6   7   1      901.67      880.54     15.43 o 
   7   7   1        0.19        3.09      2.45 o 
   8   7   1        7.07        3.22      3.32 o 
   9   7   1       39.49       31.77     10.13 o 
  10   7   1       25.44       20.09      6.50 o 
 -10   8   1       32.59       27.51      7.82 o 
  -9   8   1      134.69      156.19      5.97 o 
  -8   8   1      140.09      145.52      6.31 o 
  -7   8   1      439.60      390.22     18.66 o 
  -6   8   1       10.16       15.69      4.12 o 
  -5   8   1      547.78      598.57      7.21 o 
  -4   8   1       35.89       31.28      1.45 o 
  -3   8   1       15.93       17.06      1.67 o 
  -2   8   1        0.34        0.37      0.76 o 
  -1   8   1      502.60      604.94      6.29 o 
   0   8   1      737.57      869.46      5.76 o 
   1   8   1        0.01        0.33      0.85 o 
   2   8   1       60.73       96.60      2.03 o 
   3   8   1      811.40      803.03     14.96 o 
   4   8   1       52.98       54.52      3.01 o 
   5   8   1      377.11      398.34     11.94 o 
   6   8   1      929.56      914.78     12.28 o 
   7   8   1      279.76      259.71      6.78 o 
   8   8   1        7.56        6.99      2.89 o 
   9   8   1      103.90      126.46     11.34 o 
  10   8   1       38.15       30.88     11.66 o 
 -10   9   1      132.02      159.80      6.06 o 
  -9   9   1        8.84        6.75      2.12 o 
  -8   9   1        0.65        2.34      2.70 o 
  -7   9   1       65.19       67.28      6.59 o 
  -6   9   1      222.16      218.24      5.87 o 
  -5   9   1      402.27      404.94      4.07 o 
  -4   9   1       27.40       35.00      1.41 o 
  -3   9   1       41.67       46.86      2.51 o 
  -2   9   1      127.90      112.05      2.88 o 
  -1   9   1       88.56       90.54      1.81 o 
   0   9   1      692.64      779.56     11.00 o 
   1   9   1     1141.70     1092.37     14.54 o 
   2   9   1      779.05      824.26      8.73 o 
   3   9   1        2.29        7.90      1.69 o 
   4   9   1      406.41      430.56      8.83 o 
   5   9   1     1015.12      930.89     17.50 o 
   6   9   1      625.90      623.02     15.18 o 
   7   9   1        1.68        0.63      1.59 o 
   8   9   1        0.07        0.80      1.26 o 
   9   9   1        5.69        5.60      3.10 o 
  10   9   1        3.93        3.64      2.88 o 
 -10  10   1        2.90        2.75      2.17 o 
  -9  10   1       14.18       12.47      4.99 o 
  -8  10   1        0.12        1.23      1.73 o 
  -7  10   1        0.00        1.58      1.68 o 
  -6  10   1      138.95      120.99      4.63 o 
  -5  10   1      159.63      132.25      2.70 o 
  -4  10   1      616.42      610.58      6.47 o 
  -3  10   1       14.39       19.23      2.73 o 
  -2  10   1      230.26      214.41      3.26 o 
  -1  10   1        3.43        6.22      1.42 o 
   0  10   1      817.63      827.31      8.94 o 
   1  10   1       11.19       11.89      2.09 o 
   2  10   1      160.94      169.30      3.24 o 
   3  10   1      156.69      166.11      3.72 o 
   4  10   1      737.90      723.79     16.56 o 
   5  10   1     1660.13     1553.33     21.94 o 
   6  10   1        9.13        8.48      2.59 o 
   7  10   1       39.38       36.09     11.55 o 
   8  10   1        0.88        0.08      2.21 o 
   9  10   1       22.55       18.40      7.45 o 
  -9  11   1       21.49       16.52      7.26 o 
  -8  11   1        0.04        1.48      1.87 o 
  -7  11   1        0.12        2.01      1.84 o 
  -6  11   1       17.44       23.37      7.10 o 
  -5  11   1       40.14       55.34      5.22 o 
  -4  11   1      148.80      156.73      2.71 o 
  -3  11   1      957.51     1026.29     10.11 o 
  -2  11   1      567.99      586.82      7.72 o 
  -1  11   1      287.92      296.76      5.31 o 
   0  11   1      689.14      670.93      7.77 o 
   1  11   1      498.22      506.25      8.09 o 
   2  11   1        4.70        4.26      1.40 o 
   3  11   1      154.09      141.28      5.83 o 
   4  11   1      320.49      293.68      3.25 o 
   5  11   1      680.48      600.95     15.29 o 
   6  11   1      125.29      128.54     10.31 o 
   7  11   1       77.36       77.82      4.88 o 
   8  11   1       54.25       68.21      6.47 o 
   9  11   1       31.62       23.46      9.68 o 
  -9  12   1      142.38      169.69     26.88 o 
  -8  12   1        8.19       13.02      5.42 o 
  -7  12   1        3.96        7.04      2.45 o 
  -6  12   1        8.59       12.04      4.69 o 
  -5  12   1       40.81       39.64      9.78 o 
  -4  12   1       44.29       43.64      3.40 o 
  -3  12   1      314.26      297.52      7.11 o 
  -2  12   1      645.19      578.56      6.75 o 
  -1  12   1      219.64      213.73      3.49 o 
   0  12   1        1.08        2.47      1.30 o 
   1  12   1      128.12      137.29      2.83 o 
   2  12   1     1148.96     1124.68     13.23 o 
   3  12   1        1.85        0.52      1.23 o 
   4  12   1        5.38        4.19      1.98 o 
   5  12   1      131.52      106.66      5.05 o 
   6  12   1        1.49        0.85      2.56 o 
   7  12   1       54.96       60.16      8.47 o 
   8  12   1       36.24       31.42     17.18 o 
   9  12   1       21.90       15.16      8.18 o 
  -8  13   1       72.84       91.38     14.25 o 
  -7  13   1        0.71        6.35      3.63 o 
  -6  13   1        0.65        1.54      2.04 o 
  -5  13   1        0.65        2.15      2.67 o 
  -4  13   1       98.58       68.46      3.87 o 
  -3  13   1      199.67      219.93      6.96 o 
  -2  13   1      607.34      570.89      8.62 o 
  -1  13   1        3.41        6.49      1.98 o 
   0  13   1     1421.42     1394.73     16.39 o 
   1  13   1       12.52       18.33      2.28 o 
   2  13   1      283.40      268.60      6.17 o 
   3  13   1      422.42      423.33     11.40 o 
   4  13   1       90.09       81.89      4.46 o 
   5  13   1        5.24        1.49      2.12 o 
   6  13   1      115.26      102.86      7.99 o 
   7  13   1        3.41        4.10      2.58 o 
   8  13   1       89.82       92.17      5.72 o 
  -8  14   1        1.64        2.12      3.21 o 
  -7  14   1       35.00       31.74      9.64 o 
  -6  14   1        0.20        1.56      1.34 o 
  -5  14   1      114.37      106.63     10.08 o 
  -4  14   1       73.69       88.85      6.19 o 
  -3  14   1       25.80       30.58      4.96 o 
  -2  14   1       95.19       80.34      2.53 o 
  -1  14   1      481.52      482.37      9.54 o 
   0  14   1       20.09       20.20      2.98 o 
   1  14   1       23.94       15.50      2.09 o 
   2  14   1       96.31       85.24      2.86 o 
   3  14   1       43.62       48.40      2.87 o 
   4  14   1       34.03       23.04      5.14 o 
   5  14   1       36.05       27.49      6.32 o 
   6  14   1      114.03      125.50      8.52 o 
   7  14   1       62.38       68.82      9.47 o 
   8  14   1       30.39       33.10     14.79 o 
  -7  15   1        8.01        5.86      2.88 o 
  -6  15   1       15.46       14.90      4.55 o 
  -5  15   1        5.06        3.70      1.81 o 
  -4  15   1        1.50        8.60      2.84 o 
  -3  15   1       11.19        6.17      1.76 o 
  -2  15   1       95.68       99.09      3.12 o 
  -1  15   1       55.14       54.52      2.91 o 
   0  15   1       92.71       90.46      3.55 o 
   1  15   1       45.72       49.52      3.45 o 
   2  15   1        7.39        9.54      1.89 o 
   3  15   1        5.83        6.94      2.19 o 
   4  15   1        1.35        0.62      1.86 o 
   5  15   1       81.71       81.60      6.38 o 
   6  15   1       26.09       25.22      5.87 o 
   7  15   1        0.13        0.90      2.84 o 
  -7  16   1       28.62       19.12      6.70 o 
  -6  16   1       11.25        6.04      2.60 o 
  -5  16   1       65.70       78.56      8.68 o 
  -4  16   1       12.33       13.53      3.19 o 
  -3  16   1       14.69        9.39      2.91 o 
  -2  16   1        7.37       10.02      2.03 o 
  -1  16   1       46.43       32.43      5.54 o 
   0  16   1        4.48        6.38      1.31 o 
   1  16   1       41.39       28.47      4.19 o 
   2  16   1        8.63        5.93      1.57 o 
   3  16   1      139.03      141.83      4.40 o 
   4  16   1      116.68      120.79      5.43 o 
   5  16   1       10.98       12.20      3.15 o 
   6  16   1        3.38        7.02      3.02 o 
  -6  17   1        0.00        3.31      1.92 o 
  -5  17   1        0.30       -0.21      2.73 o 
  -4  17   1       46.80       57.85      7.87 o 
  -3  17   1        0.25        1.25      1.86 o 
  -2  17   1       11.83       13.98      2.84 o 
  -1  17   1        4.43        3.85      1.56 o 
   0  17   1      138.88      150.47      4.88 o 
   1  17   1        0.07        2.24      1.36 o 
   2  17   1       97.02       90.76      4.21 o 
   3  17   1       27.22       20.58      6.05 o 
   4  17   1      181.97      212.05      9.16 o 
   5  17   1      114.54      131.91      8.86 o 
   6  17   1        0.59       -3.11      3.56 o 
  -5  18   1       51.01       46.29      5.26 o 
  -4  18   1       38.99       33.11      8.68 o 
  -3  18   1        2.04        1.44      1.57 o 
  -2  18   1        1.01        3.75      1.84 o 
  -1  18   1      229.00      263.45      5.49 o 
   0  18   1       19.70       19.06      4.46 o 
   1  18   1        3.52        5.29      3.19 o 
   2  18   1        0.83       -0.46      2.42 o 
   3  18   1       17.19       12.66      4.43 o 
   4  18   1       21.48       17.34      6.82 o 
   5  18   1        7.74        5.68      4.17 o 
  -3  19   1       37.81       36.04     10.37 o 
  -2  19   1       27.99       21.23      8.23 o 
  -1  19   1       46.92       45.32     12.08 o 
   0  19   1        4.44        5.40      2.28 o 
   1  19   1       25.86       20.92      6.10 o 
   2  19   1      179.32      237.54     23.00 o 
   3  19   1        2.05        3.19      2.64 o 
  -1  20   1       22.70       13.94      6.08 o 
   0  20   1       17.95       12.48      5.33 o 
   1  20   1       13.70        9.37      4.79 o 
 -11   0   2       22.05       15.85     12.05 o 
 -10   0   2       38.46       47.87      9.61 o 
  -9   0   2       35.62       27.23      4.70 o 
  -8   0   2      322.08      346.31      8.39 o 
  -7   0   2     1855.34     1719.04     16.58 o 
  -6   0   2        0.16        1.94      1.32 o 
  -5   0   2     1785.14     1750.00     18.58 o 
  -4   0   2      218.79      234.35      5.24 o 
  -3   0   2      943.83      910.40     13.38 o 
  -2   0   2     1421.22     1349.80     10.39 o 
  -1   0   2     1789.31     1384.92     18.26 o 
   0   0   2      163.45      133.15      1.67 o 
   1   0   2     3673.01     3051.55     47.50 o 
   2   0   2     1598.54     1358.49     14.83 o 
   3   0   2     2662.88     2523.90     28.50 o 
   4   0   2      340.66      394.03      5.59 o 
   5   0   2      665.66      808.28     15.51 o 
   6   0   2      945.74      818.46     16.96 o 
   7   0   2     1440.09     1337.17     66.50 o 
   8   0   2      136.56      137.69     17.46 o 
   9   0   2        3.66        3.20      2.40 o 
  10   0   2       19.86       19.46     10.97 o 
  11   0   2        0.04        6.83      4.73 o 
 -11   1   2        9.42        7.05      4.19 o 
 -10   1   2      111.33      120.71      4.82 o 
  -9   1   2       30.80       36.03      3.34 o 
  -8   1   2        0.01        1.00      1.26 o 
  -7   1   2      299.50      304.37      5.32 o 
  -6   1   2      111.03      108.45      3.27 o 
  -5   1   2        4.38        1.90      1.22 o 
  -4   1   2       39.89       42.68      1.21 o 
  -3   1   2      112.96       86.09      1.37 o 
  -2   1   2     1071.06      997.76     20.94 o 
  -1   1   2      131.62      145.86      1.51 o 
   0   1   2      468.98      405.64      5.59 o 
   1   1   2      657.72      601.12      4.40 o 
   2   1   2      199.27      175.33      2.82 o 
   3   1   2       36.64       54.49      0.98 o 
   4   1   2       39.19       66.15      2.30 o 
   5   1   2       30.60       36.73      1.63 o 
   6   1   2       66.96       62.02      2.00 o 
   7   1   2       69.21       68.98      2.59 o 
   8   1   2       30.39       28.28      5.55 o 
   9   1   2        0.24        1.70      1.78 o 
  10   1   2      128.26      141.54      9.48 o 
  11   1   2        0.01        2.23      3.03 o 
 -11   2   2       18.95       12.37      5.91 o 
 -10   2   2        5.60        4.40      1.70 o 
  -9   2   2        7.89        5.16      1.88 o 
  -8   2   2      373.31      390.81      7.96 o 
  -7   2   2      680.62      665.79      8.70 o 
  -6   2   2      182.61      203.03      3.53 o 
  -5   2   2     1604.16     1731.12     18.85 o 
  -4   2   2      227.50      231.51      2.85 o 
  -3   2   2       48.14       46.97      1.54 o 
  -2   2   2      602.72      589.42      7.78 o 
  -1   2   2      833.12      683.33      5.95 o 
   0   2   2       12.86        9.21      0.38 o 
   1   2   2     1039.25      849.20      5.36 o 
   2   2   2      868.80      805.20      5.86 o 
   3   2   2        3.95        6.58      0.48 o 
   4   2   2       53.25       55.91      1.42 o 
   5   2   2     1715.33     1565.51     17.59 o 
   6   2   2       36.12       40.18      1.62 o 
   7   2   2      731.74      742.36     10.50 o 
   8   2   2       98.60       97.04      3.46 o 
   9   2   2        0.43        2.11      2.55 o 
  10   2   2        5.35        4.10      2.97 o 
  11   2   2        8.31        5.85      3.53 o 
 -11   3   2       53.69       55.11      6.96 o 
 -10   3   2      107.20      105.37     10.31 o 
  -9   3   2       56.87       45.02      7.30 o 
  -8   3   2      107.28      100.31      4.07 o 
  -7   3   2       85.63       73.56      4.27 o 
  -6   3   2       58.11       58.99      2.40 o 
  -5   3   2        0.33        0.84      0.93 o 
  -4   3   2        0.38        1.18      0.60 o 
  -3   3   2     1643.32     1503.61     17.75 o 
  -2   3   2       20.32       28.53      0.67 o 
  -1   3   2      642.77      517.47      7.18 o 
   0   3   2      126.24      133.43      2.24 o 
   1   3   2       23.21       18.87      0.57 o 
   2   3   2       47.27       51.27      0.78 o 
   3   3   2      510.05      491.47      3.35 o 
   4   3   2      327.88      311.13      5.11 o 
   5   3   2        0.00        1.05      0.54 o 
   6   3   2       44.78       46.30      1.45 o 
   7   3   2       33.74       30.99      2.35 o 
   8   3   2      261.48      250.15      7.91 o 
   9   3   2      131.50      130.65      5.82 o 
  10   3   2       66.27       70.29      4.71 o 
  11   3   2        9.71        9.51      4.32 o 
 -11   4   2       55.49       60.26     10.09 o 
 -10   4   2       78.44       80.93     12.46 o 
  -9   4   2        1.84        2.72      1.73 o 
  -8   4   2        2.50        1.73      1.27 o 
  -7   4   2       33.57       37.01      2.49 o 
  -6   4   2      512.05      499.83      6.45 o 
  -5   4   2      318.79      375.83      5.32 o 
  -4   4   2        7.77        8.38      1.11 o 
  -3   4   2      210.09      237.57      2.94 o 
  -2   4   2      635.36      592.79      9.00 o 
  -1   4   2      214.76      197.23      1.96 o 
   0   4   2      673.33      637.51      6.72 o 
   1   4   2     1017.39      947.32      7.68 o 
   2   4   2      519.32      541.45      6.24 o 
   3   4   2      314.55      378.96      6.84 o 
   4   4   2       61.14       70.19      2.61 o 
   5   4   2      511.07      543.34      6.97 o 
   6   4   2      399.02      369.28      5.21 o 
   7   4   2        6.51       10.75      2.47 o 
   8   4   2        1.67        0.36      2.06 o 
   9   4   2        2.25        5.69      4.17 o 
  10   4   2       63.29       66.78      5.89 o 
  11   4   2        1.37        1.43      3.45 o 
 -11   5   2        8.39        7.97      4.10 o 
 -10   5   2        3.36        3.09      2.28 o 
  -9   5   2      163.96      162.56      6.19 o 
  -8   5   2      667.22      601.61     22.09 o 
  -7   5   2       22.23       16.87      3.82 o 
  -6   5   2      640.26      628.51      7.61 o 
  -5   5   2      196.47      185.05      3.62 o 
  -4   5   2       17.88       24.69      1.34 o 
  -3   5   2       97.94      108.41      2.09 o 
  -2   5   2     2275.28     2171.87     15.25 o 
  -1   5   2      700.72      766.44      9.19 o 
   0   5   2     1955.69     1768.12     18.60 o 
   1   5   2     3294.40     3209.09     37.03 o 
   2   5   2      365.44      393.62      2.95 o 
   3   5   2      152.50      161.75      3.26 o 
   4   5   2       98.69       94.02      4.45 o 
   5   5   2      207.15      178.39      4.62 o 
   6   5   2      207.43      196.03      4.69 o 
   7   5   2        0.64        2.37      1.51 o 
   8   5   2      730.77      687.95     19.93 o 
   9   5   2       12.81       14.38      4.36 o 
  10   5   2       29.30       28.39      6.73 o 
 -11   6   2       17.97       23.69      8.67 o 
 -10   6   2       73.02       54.63     15.18 o 
  -9   6   2        5.74        5.64      2.46 o 
  -8   6   2       59.73       45.96     11.98 o 
  -7   6   2      589.69      552.52      9.49 o 
  -6   6   2       17.46       15.23      2.48 o 
  -5   6   2      172.11      178.13      4.56 o 
  -4   6   2      104.03      113.99      1.94 o 
  -3   6   2      792.32     1011.56     10.68 o 
  -2   6   2     2372.48     2370.50     26.58 o 
  -1   6   2     1777.36     1772.71     13.00 o 
   0   6   2      296.89      313.00      2.86 o 
   1   6   2     3448.28     3287.42     31.83 o 
   2   6   2     1381.38     1375.69     12.31 o 
   3   6   2      298.36      409.13      8.09 o 
   4   6   2       53.26       53.71      2.41 o 
   5   6   2        6.41       16.16      2.61 o 
   6   6   2        4.57        7.66      2.50 o 
   7   6   2      292.34      267.32     13.29 o 
   8   6   2        8.88        7.24      3.30 o 
   9   6   2        1.76        5.72      2.90 o 
  10   6   2       13.29        7.35      2.92 o 
 -10   7   2      137.93      141.12      5.41 o 
  -9   7   2       12.42       14.39      4.07 o 
  -8   7   2      113.54      107.72      5.41 o 
  -7   7   2      518.79      519.03     12.47 o 
  -6   7   2        0.47        1.15      1.11 o 
  -5   7   2        1.32        1.43      0.95 o 
  -4   7   2      280.67      292.15      3.47 o 
  -3   7   2      509.32      459.69      5.47 o 
  -2   7   2      428.77      424.65      5.10 o 
  -1   7   2       11.32       17.84      0.81 o 
   0   7   2      182.23      187.19      2.41 o 
   1   7   2        4.51        4.66      0.86 o 
   2   7   2      235.00      230.05      3.83 o 
   3   7   2        0.12        0.35      0.20 o 
   4   7   2      667.02      654.36      9.49 o 
   5   7   2        3.12        3.38      1.42 o 
   6   7   2      124.62      125.86      8.68 o 
   7   7   2      337.34      331.27     14.47 o 
   8   7   2       83.12       75.27      4.56 o 
   9   7   2      183.48      196.65      8.40 o 
  10   7   2      128.45      134.59     11.24 o 
 -10   8   2       30.33       29.22      8.99 o 
  -9   8   2        0.04        0.15      2.44 o 
  -8   8   2       15.37       14.13      4.40 o 
  -7   8   2      181.52      158.04      6.88 o 
  -6   8   2      288.34      278.43      7.08 o 
  -5   8   2      115.37      127.77      3.39 o 
  -4   8   2       98.00      104.71      1.91 o 
  -3   8   2      149.27      170.02      3.10 o 
  -2   8   2      382.49      414.89      4.58 o 
  -1   8   2     1334.28     1385.38      8.38 o 
   0   8   2        0.68        1.09      0.78 o 
   1   8   2      453.39      509.19      4.43 o 
   2   8   2     1282.48     1245.56     16.54 o 
   3   8   2      369.95      417.95      6.62 o 
   4   8   2       10.16       13.51      3.33 o 
   5   8   2       23.82       22.08      4.08 o 
   6   8   2       92.70      110.50      6.36 o 
   7   8   2      235.45      210.81      7.17 o 
   8   8   2        6.95        5.66      2.38 o 
   9   8   2        0.03        0.83      2.60 o 
  10   8   2       20.08       15.84      7.51 o 
 -10   9   2       98.42      128.51      8.72 o 
  -9   9   2       12.14       11.18      3.54 o 
  -8   9   2       75.83       83.34      6.20 o 
  -7   9   2       40.32       32.75      5.40 o 
  -6   9   2       66.91       62.80      2.62 o 
  -5   9   2      779.67      765.35      8.07 o 
  -4   9   2      159.92      160.40      3.81 o 
  -3   9   2       44.95       39.87      2.41 o 
  -2   9   2       47.44       49.62      2.16 o 
  -1   9   2     1310.28     1338.96     17.67 o 
   0   9   2       39.54       25.13      3.89 o 
   1   9   2     1125.20     1210.90     13.04 o 
   2   9   2        0.00        1.41      1.02 o 
   3   9   2        1.35        0.43      0.64 o 
   4   9   2      568.71      633.62     10.95 o 
   5   9   2      178.66      172.55      5.50 o 
   6   9   2        6.73        7.60      1.69 o 
   7   9   2       82.18       67.06      8.66 o 
   8   9   2       76.03       73.71      4.00 o 
   9   9   2        4.86        2.97      1.55 o 
  10   9   2      156.46      186.45      8.89 o 
 -10  10   2       69.04       72.45     11.12 o 
  -9  10   2       25.63       29.00      8.13 o 
  -8  10   2       40.37       35.91      4.23 o 
  -7  10   2        0.00        2.30      1.39 o 
  -6  10   2        0.07        0.92      1.77 o 
  -5  10   2       27.85       21.54      3.67 o 
  -4  10   2      867.41      886.32      9.59 o 
  -3  10   2       49.80       59.10      1.69 o 
  -2  10   2       22.06       36.45      1.62 o 
  -1  10   2       35.37       44.14      1.66 o 
   0  10   2        2.07        2.21      0.86 o 
   1  10   2        1.73        0.83      1.06 o 
   2  10   2       32.31       22.07      2.12 o 
   3  10   2       13.76       21.60      2.02 o 
   4  10   2      724.19      790.19     11.97 o 
   5  10   2       82.77       78.20      7.13 o 
   6  10   2        0.00        5.87      2.26 o 
   7  10   2       38.08       26.99     10.67 o 
   8  10   2       30.51       27.44      9.92 o 
   9  10   2        5.62        5.46      2.80 o 
  -9  11   2       19.49        9.42      4.16 o 
  -8  11   2       12.38        7.58      3.72 o 
  -7  11   2       23.02       12.39      3.52 o 
  -6  11   2       37.40       46.77      5.43 o 
  -5  11   2      235.78      229.52      6.05 o 
  -4  11   2       38.02       38.16      2.74 o 
  -3  11   2      634.90      652.58      7.24 o 
  -2  11   2      363.80      378.53      4.71 o 
  -1  11   2        0.69        1.32      0.69 o 
   0  11   2      242.47      218.35      3.66 o 
   1  11   2        7.37        3.64      0.98 o 
   2  11   2       37.07       30.70      3.47 o 
   3  11   2     1003.18     1062.03     10.55 o 
   4  11   2        1.42        1.48      2.18 o 
   5  11   2       99.55      101.49      4.61 o 
   6  11   2      170.24      175.55      6.13 o 
   7  11   2        1.45        3.00      1.98 o 
   8  11   2        3.90        5.83      3.50 o 
   9  11   2       40.54       26.62     10.85 o 
  -9  12   2        1.43        2.15      3.00 o 
  -8  12   2        0.01        1.71      5.10 o 
  -7  12   2       84.49       77.62     10.38 o 
  -6  12   2       13.14        7.98      2.68 o 
  -5  12   2        1.35       -0.35      2.13 o 
  -4  12   2      420.40      430.50      7.62 o 
  -3  12   2       12.67       16.96      3.06 o 
  -2  12   2      134.42      154.40      2.87 o 
  -1  12   2      148.45      145.81      2.37 o 
   0  12   2       22.66       23.95      3.31 o 
   1  12   2       10.63       10.04      1.59 o 
   2  12   2      605.49      593.92      9.00 o 
   3  12   2       91.91       88.44      2.80 o 
   4  12   2      391.84      394.30     13.49 o 
   5  12   2       15.42       12.55      3.55 o 
   6  12   2        6.39        1.57      1.42 o 
   7  12   2       28.65       22.59      6.03 o 
   8  12   2       13.04        7.96      5.17 o 
   9  12   2       17.31       15.59      5.51 o 
  -8  13   2        0.76        0.65      2.65 o 
  -7  13   2      300.63      339.34     10.30 o 
  -6  13   2        0.26        4.16      2.67 o 
  -5  13   2        1.85        3.11      2.21 o 
  -4  13   2       62.30       68.24      2.91 o 
  -3  13   2     1632.67     1657.85     34.88 o 
  -2  13   2        4.44        4.53      1.50 o 
  -1  13   2       87.10       73.01      2.21 o 
   0  13   2      241.10      226.02      3.80 o 
   1  13   2      118.04       93.71      2.65 o 
   2  13   2       79.60       71.45      2.71 o 
   3  13   2     1006.12      970.03     19.98 o 
   4  13   2       17.94       17.82      3.69 o 
   5  13   2       39.22       41.27      6.89 o 
   6  13   2       80.87       80.40      4.72 o 
   7  13   2      279.95      297.16      7.33 o 
   8  13   2        5.14        2.12      3.52 o 
  -8  14   2       74.65       76.12      8.20 o 
  -7  14   2        0.07        2.78      2.78 o 
  -6  14   2       10.52        8.38      3.76 o 
  -5  14   2       71.75       68.88      6.39 o 
  -4  14   2        5.98        8.41      2.18 o 
  -3  14   2       44.74       42.83      3.62 o 
  -2  14   2      117.48      121.47      4.08 o 
  -1  14   2       60.48       69.75      4.88 o 
   0  14   2       28.05       26.21      3.71 o 
   1  14   2       46.23       51.06      2.56 o 
   2  14   2       62.57       55.75      2.63 o 
   3  14   2       18.85        7.54      2.38 o 
   4  14   2       66.84       85.40      4.58 o 
   5  14   2        4.08        3.99      2.37 o 
   6  14   2       31.07       15.70      6.27 o 
   7  14   2       11.68        7.56      3.64 o 
   8  14   2       43.49       31.62     14.72 o 
  -7  15   2       14.16       13.17      6.27 o 
  -6  15   2       16.99       16.26      4.53 o 
  -5  15   2        2.54        8.96      3.94 o 
  -4  15   2        0.18        0.96      1.82 o 
  -3  15   2      124.93      115.67      4.52 o 
  -2  15   2       18.15       13.90      2.58 o 
  -1  15   2        6.03        6.72      1.31 o 
   0  15   2      241.05      249.17      4.49 o 
   1  15   2      120.74      125.04      3.47 o 
   2  15   2       23.74       20.53      3.17 o 
   3  15   2       59.87       58.79      4.71 o 
   4  15   2       28.41       19.33      5.78 o 
   5  15   2       13.72       15.15      6.09 o 
   6  15   2       11.19       11.69      4.02 o 
   7  15   2       30.56       26.15     10.10 o 
  -7  16   2       28.56       21.21      6.24 o 
  -6  16   2        0.12        3.51      1.89 o 
  -5  16   2      111.75      106.88      7.40 o 
  -4  16   2       43.23       36.90      9.60 o 
  -3  16   2       56.17       53.49      5.13 o 
  -2  16   2        2.05        2.81      1.72 o 
  -1  16   2        0.83        3.02      1.72 o 
   0  16   2        2.79        4.04      1.39 o 
   1  16   2        0.28        2.16      1.25 o 
   2  16   2        0.51        0.86      1.37 o 
   3  16   2        0.20        0.44      1.62 o 
   4  16   2      113.19      107.20      6.26 o 
   5  16   2       32.83       25.59      9.02 o 
   6  16   2        6.96        8.31      3.39 o 
  -6  17   2        8.10       12.16      5.01 o 
  -5  17   2        0.26        2.06      2.69 o 
  -4  17   2        4.57        4.79      2.30 o 
  -3  17   2       17.32       18.17      5.48 o 
  -2  17   2        0.88        1.31      1.39 o 
  -1  17   2       16.44       13.76      3.24 o 
   0  17   2       33.27       34.50      5.68 o 
   1  17   2        3.05        5.25      1.79 o 
   2  17   2        2.70        4.56      2.19 o 
   3  17   2       32.79       34.68      6.83 o 
   4  17   2       11.96       10.79      3.55 o 
   5  17   2        1.22        4.21      5.99 o 
  -5  18   2        0.92        3.83      1.71 o 
  -4  18   2       38.53       40.26     10.54 o 
  -3  18   2       23.27       17.19      4.20 o 
  -2  18   2      101.45      115.90      6.79 o 
  -1  18   2        9.51        9.61      2.25 o 
   0  18   2        1.80        2.57      1.19 o 
   1  18   2        8.98        6.84      2.23 o 
   2  18   2       82.97       85.87      5.40 o 
   3  18   2       17.42       15.32      5.06 o 
   4  18   2        8.74       11.14      3.00 o 
  -3  19   2       36.24       26.51      9.22 o 
  -2  19   2        5.22        5.81      2.60 o 
  -1  19   2       63.56       78.79      5.00 o 
   0  19   2       91.53       84.52      5.61 o 
   1  19   2       86.31       96.30     13.60 o 
   2  19   2        2.77        4.12      2.79 o 
   3  19   2       34.49       29.30      9.73 o 
  -1  20   2       22.67       18.54      7.35 o 
   0  20   2        0.47        1.78      1.90 o 
 -11   1   3       11.30        6.78      3.48 o 
 -10   1   3       82.85      102.10      6.60 o 
  -9   1   3      180.19      167.33      5.55 o 
  -8   1   3      625.95      614.37     10.27 o 
  -7   1   3      114.64       97.26      3.53 o 
  -6   1   3        0.42        1.93      1.58 o 
  -5   1   3      237.28      280.05      3.85 o 
  -4   1   3      347.83      363.03      3.59 o 
  -3   1   3      320.65      303.76      3.16 o 
  -2   1   3       30.60       28.96      0.80 o 
   0   1   3      329.02      305.04      3.25 o 
   2   1   3      456.17      433.40      4.12 o 
   3   1   3      172.19      195.62      2.63 o 
   4   1   3       61.49       82.81      1.82 o 
   5   1   3     1048.62     1206.75     16.29 o 
   6   1   3       35.95       31.64      2.29 o 
   7   1   3      197.10      180.77      4.67 o 
   8   1   3       66.03       68.32      3.81 o 
   9   1   3      160.09      161.75      9.12 o 
  10   1   3        0.04        2.42      2.58 o 
  11   1   3        0.75        0.90      2.57 o 
 -11   2   3       60.44       73.12     15.63 o 
 -10   2   3       52.33       39.28      9.73 o 
  -9   2   3      367.46      360.52      7.00 o 
  -8   2   3      177.92      173.15      5.06 o 
  -7   2   3      583.95      567.39      9.20 o 
  -6   2   3      138.44      118.10      6.35 o 
  -5   2   3       48.20       59.57      1.96 o 
  -4   2   3       93.43       86.66      1.80 o 
  -3   2   3      523.35      512.24      4.14 o 
  -2   2   3     2011.87     1912.16     11.84 o 
  -1   2   3     3666.66     3228.20     31.63 o 
   0   2   3        3.68       11.11      0.65 o 
   1   2   3     5311.36     4666.07     43.62 o 
   2   2   3       18.10       14.34      0.74 o 
   3   2   3       73.13       68.00      1.23 o 
   4   2   3     1613.82     1629.62     21.75 o 
   5   2   3      102.96       94.69      2.24 o 
   6   2   3      628.19      641.14      9.00 o 
   7   2   3       43.03       33.55      2.27 o 
   8   2   3       41.95       33.08      2.01 o 
   9   2   3      266.53      291.62      8.92 o 
  10   2   3        1.80        3.33      2.13 o 
  11   2   3       13.15        9.04      5.24 o 
 -11   3   3        9.25       10.16      3.56 o 
 -10   3   3        5.73       12.41      4.01 o 
  -9   3   3       31.22       35.54      5.04 o 
  -8   3   3       15.19       20.52      3.81 o 
  -7   3   3       34.24       32.62      3.83 o 
  -6   3   3        4.77        7.38      1.44 o 
  -5   3   3      168.79      212.35      3.34 o 
  -4   3   3      878.64     1022.86      8.41 o 
  -3   3   3      358.22      311.49      2.99 o 
  -2   3   3     4500.31     4246.11     28.18 o 
  -1   3   3      109.40      109.51      1.31 o 
   0   3   3      918.25      824.12      8.12 o 
   1   3   3       96.98       65.88      0.93 o 
   2   3   3     2606.46     2391.22     20.82 o 
   3   3   3      365.37      402.37      6.63 o 
   4   3   3      649.89      611.20      5.30 o 
   5   3   3      106.97      105.90      1.59 o 
   6   3   3      365.26      391.57      5.22 o 
   7   3   3      204.08      159.97      8.42 o 
   8   3   3      213.14      195.27     11.57 o 
   9   3   3       10.52        5.79      2.56 o 
  10   3   3        7.53        8.19      3.15 o 
  11   3   3       45.54       48.28     13.75 o 
 -11   4   3       83.62       92.88      4.67 o 
 -10   4   3       10.29       13.95      5.47 o 
  -9   4   3        3.71        1.23      2.71 o 
  -8   4   3       14.09       15.87      3.26 o 
  -7   4   3     2445.58     2327.01     21.47 o 
  -6   4   3      199.13      164.01      3.57 o 
  -5   4   3       29.13       19.81      2.86 o 
  -4   4   3        7.68        4.38      1.15 o 
  -3   4   3        0.04        1.45      0.47 o 
  -2   4   3      700.94      697.05      6.52 o 
  -1   4   3     1075.99      947.42     13.64 o 
   0   4   3      651.00      528.47      6.56 o 
   1   4   3     1632.87     1571.91     15.60 o 
   2   4   3     1285.49     1119.45     11.59 o 
   3   4   3     1324.98     1383.84     11.77 o 
   4   4   3       63.80       53.31      1.47 o 
   5   4   3        3.52        7.51      1.51 o 
   6   4   3      513.54      561.42      5.67 o 
   7   4   3      276.24      259.82      6.21 o 
   8   4   3      100.49       82.31      8.85 o 
   9   4   3      101.85      103.10      5.96 o 
  10   4   3       58.15       47.00     10.91 o 
 -11   5   3        6.94        7.41      3.30 o 
 -10   5   3        1.13        3.37      2.61 o 
  -9   5   3       23.40       23.01      5.54 o 
  -8   5   3       54.26       44.70      5.75 o 
  -7   5   3       61.46       63.29      4.29 o 
  -6   5   3       68.50       68.01      3.17 o 
  -5   5   3       18.05       13.36      2.24 o 
  -4   5   3     2560.13     2872.10     25.08 o 
  -3   5   3      124.07      149.78      2.38 o 
  -2   5   3      206.35      194.31      2.34 o 
  -1   5   3      814.49      760.84      6.31 o 
   0   5   3      248.36      234.06      2.75 o 
   1   5   3      208.63      183.70      2.23 o 
   2   5   3      405.74      341.91      5.14 o 
   3   5   3      107.02       88.97      1.64 o 
   4   5   3      167.68      190.61      3.97 o 
   5   5   3        5.24        6.36      2.33 o 
   6   5   3      510.36      473.48      8.19 o 
   7   5   3        0.28        1.48      2.15 o 
   8   5   3      125.33      129.68      4.47 o 
   9   5   3       17.93       18.87      6.57 o 
  10   5   3        6.51        4.79      2.17 o 
 -11   6   3       67.88       92.85     12.05 o 
 -10   6   3       22.66       25.14      7.84 o 
  -9   6   3       42.80       36.86      9.05 o 
  -8   6   3      224.38      208.99     10.09 o 
  -7   6   3      688.83      666.32     14.52 o 
  -6   6   3     1149.08     1146.65     11.56 o 
  -5   6   3      356.22      340.49      9.59 o 
  -4   6   3      581.92      543.94      7.15 o 
  -3   6   3        1.11        1.27      0.63 o 
  -2   6   3     1579.76     1657.48     13.17 o 
  -1   6   3        0.20        0.32      0.36 o 
   0   6   3      741.23      711.35      8.47 o 
   1   6   3     1119.56     1093.23     10.67 o 
   2   6   3     1059.47     1113.68     12.59 o 
   3   6   3      207.10      248.72      4.51 o 
   4   6   3      161.28      152.44      3.69 o 
   5   6   3      102.72      114.15      3.44 o 
   6   6   3      196.92      207.73      5.71 o 
   7   6   3        0.34        3.01      2.70 o 
   8   6   3        8.37       11.44      4.20 o 
   9   6   3       56.60       40.86     12.38 o 
  10   6   3      148.51      141.95     12.44 o 
 -10   7   3       13.81       11.58      4.26 o 
  -9   7   3       28.49       22.65      6.04 o 
  -8   7   3        2.65        3.27      2.05 o 
  -7   7   3      199.54      214.09      6.20 o 
  -6   7   3      831.06      815.14     14.88 o 
  -5   7   3       60.21       63.83      1.95 o 
  -4   7   3      656.57      714.90      7.25 o 
  -3   7   3      230.24      280.91      3.41 o 
  -2   7   3      733.96      786.92      9.50 o 
  -1   7   3        9.20        9.42      0.80 o 
   0   7   3      484.96      530.45      4.92 o 
   1   7   3      214.57      243.00      4.06 o 
   2   7   3      294.96      306.79      6.80 o 
   3   7   3       31.63       28.84      1.23 o 
   4   7   3      914.02      881.92     14.98 o 
   5   7   3       14.24       10.38      2.54 o 
   6   7   3       91.74       89.02      4.32 o 
   7   7   3       14.90       16.20      5.63 o 
   8   7   3       10.68       15.55      6.62 o 
   9   7   3       27.51       14.25      3.45 o 
  10   7   3       19.53       12.59      6.77 o 
 -10   8   3       25.83       24.36      9.02 o 
  -9   8   3       17.03       15.46      5.18 o 
  -8   8   3       55.79       33.45      7.93 o 
  -7   8   3       28.28       25.55      6.56 o 
  -6   8   3     1733.03     1685.69     18.53 o 
  -5   8   3        0.47        0.70      0.76 o 
  -4   8   3       23.44       27.49      1.50 o 
  -3   8   3      748.11      813.71      8.67 o 
  -2   8   3      626.04      665.54      9.63 o 
  -1   8   3       10.09        6.47      1.04 o 
   0   8   3      694.68      829.27     11.93 o 
   1   8   3      513.85      565.57      4.42 o 
   2   8   3      123.33      155.70      2.45 o 
   3   8   3      120.35      106.32      1.78 o 
   4   8   3      109.83      102.73      3.55 o 
   5   8   3      300.76      307.90      6.44 o 
   6   8   3        0.75        0.86      2.59 o 
   7   8   3      740.13      690.90     14.28 o 
   8   8   3       29.28       24.44      7.60 o 
   9   8   3        4.55        3.30      2.08 o 
  10   8   3       41.33       28.11     12.80 o 
 -10   9   3        0.37        4.23      1.77 o 
  -9   9   3        8.21        8.14      3.26 o 
  -8   9   3        1.41        2.23      1.88 o 
  -7   9   3      128.76      123.31      5.04 o 
  -6   9   3      994.16      944.86     12.74 o 
  -5   9   3      315.17      262.75      3.78 o 
  -4   9   3      415.17      433.20      6.73 o 
  -3   9   3      223.26      232.65      3.56 o 
  -2   9   3     1057.22     1138.39     20.41 o 
  -1   9   3      641.59      650.37      6.67 o 
   0   9   3       30.98       33.58      1.39 o 
   1   9   3       29.27       27.81      1.35 o 
   2   9   3       17.54       13.91      1.45 o 
   3   9   3      250.50      253.75      3.81 o 
   4   9   3       37.32       34.94      8.61 o 
   5   9   3      121.82      132.13      4.37 o 
   6   9   3      449.31      447.71     12.35 o 
   7   9   3      122.75      130.78      7.54 o 
   8   9   3       21.12       15.57      5.24 o 
   9   9   3       32.26       22.66      7.35 o 
 -10  10   3       39.33       34.59     12.39 o 
  -9  10   3        0.75        2.54      2.33 o 
  -8  10   3       11.13        2.19      1.96 o 
  -7  10   3       76.19       83.73      4.49 o 
  -6  10   3      260.85      244.23      5.72 o 
  -5  10   3     1324.67     1338.08     23.44 o 
  -4  10   3        1.37        0.97      0.98 o 
  -3  10   3      622.36      632.72      8.25 o 
  -2  10   3      110.14      102.58      1.89 o 
  -1  10   3       26.83       23.53      1.28 o 
   0  10   3      212.15      234.10      3.48 o 
   1  10   3      288.09      282.97      4.87 o 
   2  10   3      287.62      293.13      5.26 o 
   3  10   3       26.70       23.25      1.88 o 
   4  10   3      423.04      383.76     12.05 o 
   5  10   3       47.41       36.63      9.63 o 
   6  10   3       76.44       79.21      8.67 o 
   7  10   3      117.27      123.42      8.77 o 
   8  10   3        0.84        1.28      3.12 o 
   9  10   3       10.63        8.05      2.99 o 
  -9  11   3        5.56        8.59      5.19 o 
  -8  11   3       93.16      104.17      5.83 o 
  -7  11   3        6.74        3.30      1.75 o 
  -6  11   3       98.42      110.71      5.65 o 
  -5  11   3      286.87      236.19      5.35 o 
  -4  11   3      873.84      764.73     17.46 o 
  -3  11   3       34.51       34.33      1.89 o 
  -2  11   3      299.19      301.95      4.83 o 
  -1  11   3       36.81       45.68      1.40 o 
   0  11   3     1000.20      997.49     12.36 o 
   1  11   3      211.20      222.93      3.88 o 
   2  11   3      444.98      436.55      7.89 o 
   3  11   3      144.03      151.07      2.59 o 
   4  11   3      316.89      333.48     11.87 o 
   5  11   3      101.70      104.50      5.55 o 
   6  11   3        0.07        1.47      1.98 o 
   7  11   3        4.64       10.16      3.68 o 
   8  11   3        1.93        4.56      2.62 o 
   9  11   3        6.03        3.15      3.51 o 
  -9  12   3        6.09        3.88      2.51 o 
  -8  12   3        1.50       -0.86      2.92 o 
  -7  12   3       63.99       77.55      6.02 o 
  -6  12   3        6.24        4.88      2.62 o 
  -5  12   3      277.99      271.06      7.34 o 
  -4  12   3       70.78       63.11      4.08 o 
  -3  12   3       82.13       84.47      3.42 o 
  -2  12   3      585.82      558.88     10.56 o 
  -1  12   3      200.78      195.84      2.84 o 
   0  12   3        8.05        7.23      1.43 o 
   1  12   3        6.73        9.83      1.72 o 
   2  12   3      690.37      680.30     15.53 o 
   3  12   3      255.76      254.82      6.05 o 
   4  12   3        3.77        3.22      2.56 o 
   5  12   3      106.03      100.54      5.09 o 
   6  12   3        0.02        1.62      2.81 o 
   7  12   3        2.22        4.34      2.85 o 
   8  12   3        0.76        1.45      3.20 o 
  -8  13   3      189.58      219.94      9.87 o 
  -7  13   3      127.14      139.17      5.55 o 
  -6  13   3       95.41       89.97      6.98 o 
  -5  13   3       10.70        3.76      2.35 o 
  -4  13   3      378.37      335.19     10.39 o 
  -3  13   3      163.17      159.84      3.64 o 
  -2  13   3      130.00      135.78      3.84 o 
  -1  13   3        6.19        5.58      1.54 o 
   0  13   3     1399.96     1392.96     15.60 o 
   1  13   3       51.50       46.57      2.72 o 
   2  13   3      665.28      641.23     10.21 o 
   3  13   3       19.53       14.59      3.46 o 
   4  13   3        3.08        2.45      2.27 o 
   5  13   3       13.18       11.25      4.77 o 
   6  13   3        3.13        3.47      3.12 o 
   7  13   3        1.89        5.79      2.86 o 
   8  13   3       73.75       97.22     10.85 o 
  -8  14   3       50.72       50.22     12.41 o 
  -7  14   3        8.28        9.51      4.82 o 
  -6  14   3      189.63      242.18      8.82 o 
  -5  14   3       37.03       32.51      7.70 o 
  -4  14   3        5.98        4.09      2.58 o 
  -3  14   3       66.25       64.75      3.81 o 
  -2  14   3       64.94       58.47      3.59 o 
  -1  14   3        6.44        7.79      1.97 o 
   0  14   3       19.51       14.76      2.95 o 
   1  14   3      532.43      563.03     10.64 o 
   2  14   3      252.30      241.59      4.54 o 
   3  14   3       15.70       11.40      2.82 o 
   4  14   3      113.74      116.95      4.94 o 
   5  14   3       33.35       27.55      7.47 o 
   6  14   3       13.35        7.22      3.75 o 
   7  14   3       10.97        8.89      4.14 o 
  -7  15   3       29.35       21.47      8.07 o 
  -6  15   3        5.82        6.82      2.92 o 
  -5  15   3       57.86       46.35     12.58 o 
  -4  15   3        3.87        5.86      2.67 o 
  -3  15   3        0.52        2.19      1.10 o 
  -2  15   3        1.13        1.92      1.50 o 
  -1  15   3      161.42      165.94      4.35 o 
   0  15   3       40.59       37.40      6.28 o 
   1  15   3      165.09      155.72      3.86 o 
   2  15   3        0.00        2.18      0.93 o 
   3  15   3       49.13       42.30      3.33 o 
   4  15   3        0.78        3.84      2.84 o 
   5  15   3        4.20        5.42      2.72 o 
   6  15   3       20.42       24.25      7.60 o 
   7  15   3       27.81       22.36      7.34 o 
  -6  16   3        4.38        5.31      2.58 o 
  -5  16   3        2.51        5.42      2.58 o 
  -4  16   3       31.04       25.15      5.59 o 
  -3  16   3      298.71      320.85     12.18 o 
  -2  16   3       13.41       14.17      3.04 o 
  -1  16   3       46.75       37.39      6.58 o 
   0  16   3        4.09        2.99      1.33 o 
   1  16   3        6.39        3.45      1.47 o 
   2  16   3        1.19        2.13      1.53 o 
   3  16   3        0.05        1.30      2.06 o 
   4  16   3       35.93       37.49     10.18 o 
   5  16   3       28.39       30.50     11.76 o 
   6  16   3        4.55        2.32      4.26 o 
  -6  17   3       29.08       18.96      7.70 o 
  -5  17   3      140.05      178.72     17.21 o 
  -4  17   3       57.59       46.36     11.46 o 
  -3  17   3       22.68       18.51      5.23 o 
  -2  17   3       26.59       18.85      4.37 o 
  -1  17   3       42.77       34.13      5.99 o 
   0  17   3      127.13      162.07      6.13 o 
   1  17   3       16.67       11.06      3.52 o 
   2  17   3       66.27       68.11      5.19 o 
   3  17   3        3.55        4.57      2.12 o 
   4  17   3       29.22       28.94     11.58 o 
   5  17   3        6.94        7.72      4.46 o 
  -5  18   3       20.26       14.54      3.20 o 
  -4  18   3       29.59       22.09      5.47 o 
  -3  18   3       35.40       27.62      7.70 o 
  -2  18   3        5.20        5.38      2.21 o 
  -1  18   3        8.25        6.40      2.62 o 
   0  18   3        1.59        2.78      1.34 o 
   1  18   3      176.28      205.39      7.84 o 
   2  18   3       17.56       15.85      3.93 o 
   3  18   3       18.47       13.81      4.17 o 
   4  18   3       74.88       86.19     11.56 o 
  -3  19   3       19.06       18.78      4.91 o 
  -2  19   3       60.47       72.80      4.57 o 
  -1  19   3       88.14       96.40      3.30 o 
   0  19   3        1.99        3.45      1.72 o 
   1  19   3       37.25       39.81     11.30 o 
   2  19   3        1.38        3.53      1.79 o 
   3  19   3        0.27        0.50      3.08 o 
 -11   0   4        1.01        1.79      6.56 o 
 -10   0   4       34.68       37.74      5.67 o 
  -9   0   4        0.48        0.47      4.12 o 
  -8   0   4      589.43      567.92     18.29 o 
  -7   0   4     1430.32     1409.84     15.59 o 
  -6   0   4      910.83      868.55     34.38 o 
  -5   0   4      257.71      194.79      5.50 o 
  -4   0   4     4278.58     4227.48    116.35 o 
  -3   0   4      167.85      192.96      3.63 o 
  -2   0   4      266.51      310.68      6.67 o 
   2   0   4        4.93        1.52      0.72 o 
   3   0   4      800.02      848.56      9.96 o 
   4   0   4      220.74      298.74      6.70 o 
   5   0   4       18.71       19.68      4.64 o 
   6   0   4       42.36       39.43      2.98 o 
   7   0   4       28.40       19.02      8.58 o 
   8   0   4      744.47      799.71     22.82 o 
   9   0   4       43.29       25.78     12.85 o 
  10   0   4      138.85      139.05     13.95 o 
 -11   1   4        0.64        2.33      2.56 o 
 -10   1   4       39.13       38.62      5.89 o 
  -9   1   4       16.29       12.16      2.58 o 
  -8   1   4       52.18       50.32      3.49 o 
  -7   1   4      369.80      364.01      7.89 o 
  -6   1   4       60.86       70.64      3.04 o 
  -5   1   4      983.31      999.24     13.94 o 
  -4   1   4       14.46       18.78      3.22 o 
  -3   1   4      471.63      477.80      3.85 o 
  -2   1   4      704.08      645.99      7.69 o 
  -1   1   4     2498.46     2396.51     16.09 o 
   1   1   4     1063.88      984.09     10.01 o 
   2   1   4      210.09      202.56      2.35 o 
   3   1   4     1562.24     1602.13     21.65 o 
   4   1   4       57.28       79.94      1.82 o 
   5   1   4      426.97      466.08      6.24 o 
   6   1   4       43.97       55.04      1.62 o 
   7   1   4      157.14      171.76      5.28 o 
   8   1   4       21.51       19.49      5.59 o 
   9   1   4       93.25       75.53      7.18 o 
  10   1   4       16.49       18.56      7.63 o 
 -11   2   4       15.88        8.60      3.67 o 
 -10   2   4       49.56       51.58      4.97 o 
  -9   2   4       12.05       16.54      3.26 o 
  -8   2   4      785.07      749.10     25.20 o 
  -7   2   4       75.45       70.96      3.58 o 
  -6   2   4      100.28      123.27      3.23 o 
  -5   2   4       57.37       46.97      4.77 o 
  -4   2   4      307.49      423.78      4.88 o 
  -3   2   4      459.01      431.06      4.96 o 
  -2   2   4     1058.36      864.10      6.99 o 
  -1   2   4     4980.93     4348.88     62.89 o 
   1   2   4     4660.55     4062.31     44.13 o 
   2   2   4      662.06      630.35      4.97 o 
   3   2   4      371.72      372.10      3.54 o 
   4   2   4      643.54      644.36     12.44 o 
   5   2   4       94.30       94.56      3.60 o 
   6   2   4      243.32      274.87      4.05 o 
   7   2   4      455.63      422.15      7.47 o 
   8   2   4      123.62      106.41     11.09 o 
   9   2   4       51.54       52.78      8.85 o 
  10   2   4       11.44       11.81      5.23 o 
 -11   3   4        4.98        5.99      2.40 o 
 -10   3   4      107.19      113.06      5.76 o 
  -9   3   4       40.02       36.46      6.38 o 
  -8   3   4      402.49      396.24     14.52 o 
  -7   3   4       50.39       59.89      4.71 o 
  -6   3   4       19.13       21.82      4.40 o 
  -5   3   4       16.47        8.28      2.17 o 
  -4   3   4      194.25      211.36      3.56 o 
  -3   3   4      277.05      281.64      3.54 o 
  -2   3   4      109.77      131.49      1.73 o 
  -1   3   4      308.07      297.43      4.81 o 
   0   3   4      199.91      206.34      2.20 o 
   1   3   4      291.37      308.86      2.87 o 
   2   3   4      637.02      566.60      6.34 o 
   3   3   4      974.91      978.18     12.91 o 
   4   3   4        4.91        9.18      1.55 o 
   5   3   4        3.60        2.42      0.78 o 
   6   3   4      383.19      374.39      8.04 o 
   7   3   4       36.80       43.80      2.22 o 
   8   3   4       90.40       82.83      3.64 o 
   9   3   4      120.28      115.38      6.88 o 
  10   3   4       20.33       11.07      4.46 o 
 -11   4   4        3.45        2.93      2.15 o 
 -10   4   4       39.25       44.92      9.94 o 
  -9   4   4        9.38        7.86      3.20 o 
  -8   4   4      402.45      419.52      8.86 o 
  -7   4   4      604.80      596.30      8.87 o 
  -6   4   4       59.56       54.02      5.54 o 
  -5   4   4      504.17      509.68     10.60 o 
  -4   4   4      824.23      846.56      6.59 o 
  -3   4   4      514.92      594.03      3.90 o 
  -2   4   4      158.93      187.64      2.34 o 
  -1   4   4      390.64      411.92      3.66 o 
   0   4   4     1517.39     1443.89     16.47 o 
   1   4   4       46.69       52.18      1.01 o 
   2   4   4      122.32      124.43      1.96 o 
   3   4   4      293.84      355.71      6.47 o 
   4   4   4        4.37        3.65      0.86 o 
   5   4   4        2.03        5.54      1.48 o 
   6   4   4       89.63      109.78      2.51 o 
   7   4   4      783.74      769.97     31.21 o 
   8   4   4        8.12        9.86      3.63 o 
   9   4   4       93.24       98.44      7.00 o 
  10   4   4        0.19        1.45      1.96 o 
 -11   5   4        0.70        1.79      2.17 o 
 -10   5   4        1.70        2.89      3.54 o 
  -9   5   4       34.26       36.80      9.56 o 
  -8   5   4       39.66       39.54      3.14 o 
  -7   5   4      212.53      196.28      6.67 o 
  -6   5   4      240.83      275.58      4.93 o 
  -5   5   4      802.92      780.09     14.07 o 
  -4   5   4      119.67      110.46      3.28 o 
  -3   5   4      167.32      219.00      3.24 o 
  -2   5   4      759.95      785.97      8.11 o 
  -1   5   4      310.40      282.30      3.93 o 
   0   5   4        8.35        4.64      0.65 o 
   1   5   4       77.50       71.39      1.61 o 
   2   5   4       81.71       61.04      1.34 o 
   3   5   4      685.44      727.52      5.60 o 
   4   5   4        1.12        0.73      0.36 o 
   5   5   4       62.78       69.10      3.50 o 
   6   5   4      193.56      202.25     12.67 o 
   7   5   4      323.36      357.50     10.25 o 
   8   5   4      295.87      302.10      9.57 o 
   9   5   4       18.86       19.20      6.56 o 
  10   5   4        4.40        3.10      1.96 o 
 -10   6   4        3.01        5.88      2.75 o 
  -9   6   4        6.33        5.89      3.45 o 
  -8   6   4        1.13        3.48      1.82 o 
  -7   6   4      301.31      297.38      7.76 o 
  -6   6   4        0.29        2.02      1.39 o 
  -5   6   4       34.43       21.27      1.83 o 
  -4   6   4       92.29      101.75      3.38 o 
  -3   6   4      149.82      146.14      3.32 o 
  -2   6   4       76.98       66.95      1.49 o 
  -1   6   4        2.56        5.28      1.32 o 
   0   6   4       51.44       41.57      1.77 o 
   1   6   4       69.92       64.84      1.15 o 
   2   6   4      196.74      186.32      3.03 o 
   3   6   4      280.95      275.63      3.08 o 
   4   6   4      117.73      127.29      3.67 o 
   5   6   4       67.56       55.09      3.50 o 
   6   6   4      217.10      216.27      5.26 o 
   7   6   4       47.59       44.49     10.63 o 
   8   6   4        0.04        2.43      2.28 o 
   9   6   4        8.79        5.81      2.74 o 
  10   6   4       10.82        6.76      4.09 o 
 -10   7   4       54.37       63.00      5.58 o 
  -9   7   4       71.41       88.64      5.94 o 
  -8   7   4        7.98        8.18      4.81 o 
  -7   7   4        2.38        3.72      1.36 o 
  -6   7   4      851.82      815.87     10.78 o 
  -5   7   4        4.77        7.71      1.31 o 
  -4   7   4        0.85        2.14      0.62 o 
  -3   7   4      427.32      443.27      6.14 o 
  -2   7   4     1556.83     1628.26     20.77 o 
  -1   7   4      562.75      664.43      7.06 o 
   0   7   4       46.80       46.64      1.19 o 
   1   7   4       15.32       12.31      1.63 o 
   2   7   4       99.49       99.44      2.00 o 
   3   7   4     1622.33     1663.04     12.07 o 
   4   7   4      443.98      481.60      8.73 o 
   5   7   4      318.46      372.90     11.22 o 
   6   7   4       81.61       83.09      5.65 o 
   7   7   4      317.55      357.21      9.47 o 
   8   7   4       14.45        8.93      3.56 o 
   9   7   4       14.76       16.83      4.95 o 
  10   7   4        0.51        1.02      2.68 o 
 -10   8   4        0.62        1.16      2.98 o 
  -9   8   4        1.08        4.94      2.27 o 
  -8   8   4        0.05        1.32      1.28 o 
  -7   8   4       18.99       13.19      3.80 o 
  -6   8   4      748.47      714.26     13.61 o 
  -5   8   4      317.39      308.31      4.76 o 
  -4   8   4      110.77      112.94      2.64 o 
  -3   8   4        2.04        5.85      1.43 o 
  -2   8   4      152.24      156.24      2.39 o 
  -1   8   4        1.95        2.16      1.07 o 
   0   8   4      416.90      435.65      5.02 o 
   1   8   4        3.00        6.95      0.86 o 
   2   8   4      302.98      313.78      3.33 o 
   3   8   4       91.47       89.67      1.98 o 
   4   8   4       80.35       68.41      3.83 o 
   5   8   4      392.77      350.98      7.19 o 
   6   8   4      580.18      513.74     16.17 o 
   7   8   4        0.00       -1.61      2.97 o 
   8   8   4       50.11       65.52      8.46 o 
   9   8   4        7.25        3.68      2.50 o 
  10   8   4       27.19       21.62     14.42 o 
 -10   9   4       10.59       11.27      4.31 o 
  -9   9   4        0.54        2.50      2.08 o 
  -8   9   4       75.41       78.29      9.91 o 
  -7   9   4        9.70        8.05      2.58 o 
  -6   9   4      367.68      363.32      9.85 o 
  -5   9   4      482.60      468.46      8.00 o 
  -4   9   4       36.19       34.22      1.74 o 
  -3   9   4       31.45       30.99      2.82 o 
  -2   9   4      232.32      236.79      4.00 o 
  -1   9   4      297.15      316.82      5.13 o 
   0   9   4        0.54        0.82      0.40 o 
   1   9   4        8.63       10.98      1.90 o 
   2   9   4      871.47      861.93     13.47 o 
   3   9   4      384.86      401.56      5.20 o 
   4   9   4        1.85        0.65      2.13 o 
   5   9   4        2.49        2.01      2.59 o 
   6   9   4       49.23       32.71      8.17 o 
   7   9   4       92.79       91.41      5.44 o 
   8   9   4       48.28       31.62      9.27 o 
   9   9   4       11.55       14.52      5.55 o 
  -9  10   4        5.24        8.72      3.59 o 
  -8  10   4        0.37        1.81      3.13 o 
  -7  10   4       17.43       16.90      3.93 o 
  -6  10   4      272.16      270.14      5.32 o 
  -5  10   4       27.01       19.46      2.04 o 
  -4  10   4       54.51       52.61      2.61 o 
  -3  10   4      287.76      327.80      7.79 o 
  -2  10   4      143.05      135.75      2.98 o 
  -1  10   4        7.90       11.40      2.07 o 
   0  10   4      137.35      147.04      3.28 o 
   1  10   4       75.72       72.72      1.56 o 
   2  10   4      127.86      121.52      2.09 o 
   3  10   4       14.62       15.84      2.27 o 
   4  10   4       12.90       11.68      5.31 o 
   5  10   4       56.02       44.96      4.42 o 
   6  10   4      500.84      486.10     13.39 o 
   7  10   4       63.49       55.33      5.38 o 
   8  10   4       10.12        9.58      3.70 o 
   9  10   4       10.14       12.08      7.80 o 
  -9  11   4       74.82       52.11     12.83 o 
  -8  11   4       33.63       30.27     11.62 o 
  -7  11   4        1.22        0.81      1.75 o 
  -6  11   4       17.62       16.29      4.27 o 
  -5  11   4      339.41      314.01      7.73 o 
  -4  11   4      345.78      329.77      8.40 o 
  -3  11   4      597.38      587.27      8.21 o 
  -2  11   4        0.85        0.87      0.47 o 
  -1  11   4      189.00      185.29      2.22 o 
   0  11   4      184.78      199.37      4.75 o 
   1  11   4        4.04        2.56      1.76 o 
   2  11   4       83.74       97.89      3.87 o 
   3  11   4        7.30       11.64      2.32 o 
   4  11   4     1370.88     1378.04     23.38 o 
   5  11   4        6.75        3.99      2.38 o 
   6  11   4        4.45        2.74      1.78 o 
   7  11   4        1.62        4.05      4.19 o 
   8  11   4       69.21       72.56      5.15 o 
   9  11   4      109.20      142.37      8.93 o 
  -9  12   4        9.03        5.46      3.97 o 
  -8  12   4       86.00      106.28      7.58 o 
  -7  12   4       44.99       46.02     18.61 o 
  -6  12   4       37.37       26.47      5.94 o 
  -5  12   4       89.84       68.85      3.44 o 
  -4  12   4      476.54      452.37     10.42 o 
  -3  12   4      305.33      266.85      5.76 o 
  -2  12   4      707.63      737.05     10.12 o 
  -1  12   4      489.27      502.09      7.97 o 
   0  12   4      195.49      185.35      2.23 o 
   1  12   4     2068.27     2176.12     20.10 o 
   2  12   4      271.40      254.57      5.56 o 
   3  12   4       78.44       83.09      4.19 o 
   4  12   4       93.17       82.66      3.56 o 
   5  12   4      736.26      719.42     14.42 o 
   6  12   4        6.93        8.02      2.99 o 
   7  12   4        0.49        1.63      2.99 o 
   8  12   4      100.29      117.56     10.88 o 
  -8  13   4        4.61        3.02      4.45 o 
  -7  13   4       21.66       13.77      5.47 o 
  -6  13   4       40.74       39.35     10.56 o 
  -5  13   4       28.69       24.80      5.79 o 
  -4  13   4       78.76       86.19      3.80 o 
  -3  13   4      106.07      107.60      4.62 o 
  -2  13   4       65.30       57.16      3.78 o 
  -1  13   4      213.46      214.27      5.95 o 
   0  13   4       95.57       99.80      2.68 o 
   1  13   4        2.97        4.97      1.37 o 
   2  13   4      135.51      137.19      4.08 o 
   3  13   4       31.81       32.68      5.92 o 
   4  13   4      258.35      285.94     12.50 o 
   5  13   4       27.76       28.25      7.79 o 
   6  13   4        5.03        7.93      2.73 o 
   7  13   4       14.92       15.84      6.34 o 
   8  13   4       14.98       10.21      4.24 o 
  -8  14   4       24.76       32.42     16.68 o 
  -7  14   4        1.28        5.31      2.51 o 
  -6  14   4        0.58        3.34      2.29 o 
  -5  14   4        0.67        3.27      2.41 o 
  -4  14   4        6.34        9.80      2.27 o 
  -3  14   4      508.97      467.74      8.26 o 
  -2  14   4      375.98      379.50      7.69 o 
  -1  14   4       16.10       13.03      2.60 o 
   0  14   4      483.61      474.69     11.22 o 
   1  14   4     1302.57     1295.59     17.50 o 
   2  14   4      362.98      354.41      6.03 o 
   3  14   4        5.65        5.61      1.95 o 
   4  14   4       24.99       19.32      5.38 o 
   5  14   4       55.60       39.04      4.01 o 
   6  14   4       11.24       11.92      3.69 o 
   7  14   4        6.54        2.49      2.51 o 
  -7  15   4        7.58        9.42      3.55 o 
  -6  15   4       64.61       74.35      8.20 o 
  -5  15   4      114.94      117.11      4.89 o 
  -4  15   4       14.49       20.10      3.80 o 
  -3  15   4        0.11        0.83      1.59 o 
  -2  15   4       81.43       65.45      4.38 o 
  -1  15   4       51.17       47.27      5.41 o 
   0  15   4       24.93       21.83      4.77 o 
   1  15   4       27.69       22.94      3.91 o 
   2  15   4       14.50        6.43      2.55 o 
   3  15   4        4.10        3.99      3.69 o 
   4  15   4       70.80       81.25     10.32 o 
   5  15   4       93.15      107.64     11.04 o 
   6  15   4        5.91        2.35      2.55 o 
   7  15   4       18.33       17.15      9.35 o 
  -6  16   4       43.91       61.88      8.29 o 
  -5  16   4      142.68      183.65     14.28 o 
  -4  16   4      120.74      121.64      5.52 o 
  -3  16   4       45.24       39.81      6.26 o 
  -2  16   4        1.30        1.09      1.56 o 
  -1  16   4        6.89        5.07      2.00 o 
   0  16   4        5.86        7.87      1.99 o 
   1  16   4       51.09       42.57      5.06 o 
   2  16   4       23.58       21.36      5.01 o 
   3  16   4        0.01        1.53      1.77 o 
   4  16   4      154.32      161.03     14.19 o 
   5  16   4      220.82      264.50      9.29 o 
   6  16   4       16.52       15.44      7.49 o 
  -5  17   4       25.29       28.54      7.54 o 
  -4  17   4        1.82        2.78      2.03 o 
  -3  17   4        4.56        3.92      1.96 o 
  -2  17   4       52.99       65.65      3.56 o 
  -1  17   4       49.12       52.39      6.13 o 
   0  17   4       41.87       32.49      6.25 o 
   1  17   4        2.18        2.96      1.45 o 
   2  17   4      126.49      151.48      7.80 o 
   3  17   4      108.00      138.32      6.55 o 
   4  17   4        7.31        5.39      4.65 o 
   5  17   4       14.01       13.50      4.32 o 
  -4  18   4        9.36        7.06      2.54 o 
  -3  18   4       57.97       67.43      6.19 o 
  -2  18   4        8.88        4.80      1.98 o 
  -1  18   4       33.92       28.54      6.57 o 
   0  18   4       14.90       10.95      2.96 o 
   1  18   4       27.09       20.14      6.23 o 
   2  18   4        0.14        1.93      1.77 o 
   3  18   4        5.91        5.28      1.82 o 
   4  18   4       19.65       17.08      5.35 o 
  -3  19   4       31.43       13.91      6.01 o 
  -2  19   4       85.73      101.82      7.95 o 
  -1  19   4        0.01        2.03      1.58 o 
   0  19   4       17.00       11.20      2.95 o 
   1  19   4       31.83       24.32      8.44 o 
   2  19   4        1.75        3.61      1.95 o 
 -11   1   5       16.74       15.82     12.49 o 
 -10   1   5        0.41        2.18      1.83 o 
  -9   1   5      107.20      109.59      4.72 o 
  -8   1   5        2.96        3.82      1.55 o 
  -7   1   5       56.52       46.31      8.28 o 
  -6   1   5       65.98       67.20      3.93 o 
  -5   1   5      327.32      360.13      5.11 o 
  -4   1   5        6.34        2.93      1.67 o 
  -3   1   5      334.06      367.39      6.30 o 
  -2   1   5       52.13       39.69      0.95 o 
  -1   1   5     2790.19     2577.31     14.48 o 
   0   1   5      174.63      149.53      1.96 o 
   1   1   5     2222.47     2146.67     16.81 o 
   2   1   5       21.82       29.95      1.03 o 
   3   1   5       19.19       13.55      2.23 o 
   4   1   5       52.93       49.28      1.86 o 
   5   1   5      342.43      346.22      5.40 o 
   6   1   5        1.21        0.58      1.21 o 
   7   1   5       84.45       78.09      2.91 o 
   8   1   5      165.26      158.94      6.74 o 
   9   1   5       63.92       76.95     17.02 o 
  10   1   5       28.00       25.51     10.49 o 
 -11   2   5        3.87        5.56      2.57 o 
 -10   2   5       12.05       10.39      2.88 o 
  -9   2   5       75.18       79.02      4.26 o 
  -8   2   5      216.36      207.66      5.89 o 
  -7   2   5        0.68        2.04      1.87 o 
  -6   2   5      210.08      207.89      4.31 o 
  -5   2   5        3.25        2.30      1.11 o 
  -4   2   5      241.11      316.06      5.00 o 
  -3   2   5      832.32      810.60      8.82 o 
  -2   2   5      339.25      374.68      3.07 o 
  -1   2   5      340.00      355.21      5.20 o 
   0   2   5      303.39      288.43      3.43 o 
   1   2   5     1026.41     1042.45     12.20 o 
   2   2   5      643.39      656.30      6.28 o 
   3   2   5      151.88      133.40      3.58 o 
   4   2   5       49.09       26.29      1.40 o 
   5   2   5        8.12       10.61      2.02 o 
   6   2   5      337.57      339.29      4.64 o 
   7   2   5        9.12        8.83      2.02 o 
   8   2   5     1166.40     1255.77     21.26 o 
   9   2   5       61.81       69.48      5.57 o 
  10   2   5       79.06       97.82      6.66 o 
 -11   3   5        3.01        3.52      2.69 o 
 -10   3   5       45.44       41.66     12.38 o 
  -9   3   5       86.23       82.69      3.56 o 
  -8   3   5      363.34      359.79      7.48 o 
  -7   3   5      172.91      145.93      3.61 o 
  -6   3   5        1.20        2.77      1.65 o 
  -5   3   5      229.51      255.66      5.28 o 
  -4   3   5      394.23      433.84      7.00 o 
  -3   3   5     2007.81     2031.29     21.90 o 
  -2   3   5        6.72        3.10      0.50 o 
  -1   3   5      304.46      337.45      2.82 o 
   0   3   5       43.30       35.86      0.92 o 
   1   3   5     1156.84     1171.14     10.65 o 
   2   3   5       30.40       25.57      1.21 o 
   3   3   5      338.57      403.71     13.58 o 
   4   3   5      136.54      151.58      2.64 o 
   5   3   5       67.96       99.90      1.88 o 
   6   3   5      313.67      278.48      4.06 o 
   7   3   5       53.86       51.82      2.27 o 
   8   3   5      104.61      112.55      4.99 o 
   9   3   5        0.91        1.43      2.60 o 
  10   3   5       38.30       33.26     10.50 o 
 -11   4   5        0.94        1.09      2.58 o 
 -10   4   5        4.63        5.40      2.30 o 
  -9   4   5        4.94        5.64      1.62 o 
  -8   4   5      343.89      320.25      7.58 o 
  -7   4   5      350.99      361.76      6.92 o 
  -6   4   5        4.04       15.57      2.78 o 
  -5   4   5       19.01       15.68      3.21 o 
  -4   4   5      159.21      154.30      2.55 o 
  -3   4   5        0.08        3.87      1.14 o 
  -2   4   5      308.15      297.12      3.51 o 
  -1   4   5      468.09      411.23      4.38 o 
   0   4   5       82.97       97.30      1.94 o 
   1   4   5      352.28      344.38      3.47 o 
   2   4   5      369.35      360.54      5.27 o 
   3   4   5      530.13      547.77      6.82 o 
   4   4   5      163.49      184.29      3.65 o 
   5   4   5        4.87        4.38      1.25 o 
   6   4   5     1033.89     1040.36     31.18 o 
   7   4   5      838.49      884.07     24.75 o 
   8   4   5      298.95      296.00      9.52 o 
   9   4   5       65.08       51.54      6.90 o 
  10   4   5       70.83       74.45      7.97 o 
 -11   5   5        0.32        2.40      1.54 o 
 -10   5   5        6.30        8.39      3.08 o 
  -9   5   5       10.57       18.02      4.99 o 
  -8   5   5       14.49       11.95      2.49 o 
  -7   5   5       19.38       20.43      3.61 o 
  -6   5   5        7.48        5.00      2.43 o 
  -5   5   5      886.08      853.33     11.86 o 
  -4   5   5        7.95       15.29      2.06 o 
  -3   5   5       90.79      126.96      2.30 o 
  -2   5   5      560.14      595.31      4.14 o 
  -1   5   5     1136.79     1036.73     16.33 o 
   0   5   5     1201.37     1140.13     17.42 o 
   1   5   5        3.57        5.35      0.99 o 
   2   5   5      433.97      504.60      4.27 o 
   3   5   5     1770.71     1781.95     19.55 o 
   4   5   5      242.83      304.18      4.48 o 
   5   5   5      142.60      140.35      1.92 o 
   6   5   5      124.22      144.60      6.64 o 
   7   5   5      101.21       93.54      7.86 o 
   8   5   5       32.27       31.43      6.76 o 
   9   5   5       26.06       23.82      5.97 o 
  10   5   5        0.00        1.91      0.92 o 
 -10   6   5       17.39       11.18      3.82 o 
  -9   6   5       54.17       67.55      4.14 o 
  -8   6   5       84.89       88.01      3.35 o 
  -7   6   5       70.14       76.33      5.00 o 
  -6   6   5        2.25        1.90      1.23 o 
  -5   6   5      931.96     1024.63     13.15 o 
  -4   6   5        0.04        0.89      0.76 o 
  -3   6   5       74.31       69.69      2.51 o 
  -2   6   5      158.46      146.53      3.07 o 
  -1   6   5     1878.09     1828.92     12.79 o 
   0   6   5      868.76      834.85     11.46 o 
   1   6   5       23.33       24.57      1.11 o 
   2   6   5        2.35        1.66      0.75 o 
   3   6   5     1209.60     1289.53     16.20 o 
   4   6   5       55.81       51.02      1.51 o 
   5   6   5        7.75        8.56      3.03 o 
   6   6   5       15.26       15.49      4.46 o 
   7   6   5     1548.41     1528.04     25.51 o 
   8   6   5      190.65      202.13      6.24 o 
   9   6   5        1.13        4.63      3.09 o 
  10   6   5        7.12        4.68      3.14 o 
 -10   7   5       59.83       63.64      4.64 o 
  -9   7   5        1.58        7.12      2.60 o 
  -8   7   5       22.82       26.20      5.80 o 
  -7   7   5       10.69       12.47      2.77 o 
  -6   7   5      300.81      306.34      7.09 o 
  -5   7   5        3.16        2.55      1.57 o 
  -4   7   5      120.31      142.68      2.38 o 
  -3   7   5      131.95       99.30      2.24 o 
  -2   7   5      404.86      465.22      7.58 o 
  -1   7   5      124.06      120.59      3.98 o 
   0   7   5        4.99        9.44      1.94 o 
   1   7   5      176.94      202.79      2.35 o 
   2   7   5     1576.41     1618.16     22.16 o 
   3   7   5       53.37       50.91      1.87 o 
   4   7   5       49.75       42.29      1.78 o 
   5   7   5        0.27       -0.99      2.62 o 
   6   7   5      406.94      410.75     11.32 o 
   7   7   5      149.73      148.08      6.53 o 
   8   7   5        0.18        1.40      2.37 o 
   9   7   5       15.76       10.86      4.80 o 
 -10   8   5        4.44        4.77      2.01 o 
  -9   8   5      313.49      352.84      8.06 o 
  -8   8   5       51.63       36.28      9.30 o 
  -7   8   5      103.77       91.66      3.30 o 
  -6   8   5        0.39        1.31      1.57 o 
  -5   8   5      381.49      425.16      5.73 o 
  -4   8   5       30.06       30.28      1.71 o 
  -3   8   5       41.55       49.44      2.33 o 
  -2   8   5      117.50       99.23      2.78 o 
  -1   8   5      313.13      318.77      4.77 o 
   0   8   5      301.05      317.73      6.56 o 
   1   8   5       53.12       48.91      1.73 o 
   2   8   5       27.42       20.72      2.58 o 
   3   8   5      109.26      109.72      1.97 o 
   4   8   5      240.49      256.27      5.80 o 
   5   8   5      670.05      711.70     20.47 o 
   6   8   5       56.81       46.47     15.26 o 
   7   8   5      301.01      325.17     11.07 o 
   8   8   5       35.76       31.67      9.16 o 
   9   8   5      135.51      144.72      6.61 o 
 -10   9   5       86.86       99.93     13.02 o 
  -9   9   5        5.64        3.78      3.59 o 
  -8   9   5        8.51        7.72      2.50 o 
  -7   9   5       75.25       83.00      3.52 o 
  -6   9   5       11.39       10.01      2.57 o 
  -5   9   5      437.58      447.48      6.95 o 
  -4   9   5       18.36       17.72      2.02 o 
  -3   9   5        0.28        1.06      0.99 o 
  -2   9   5       37.54       48.38      3.79 o 
  -1   9   5      274.02      321.37      5.75 o 
   0   9   5      797.79      793.22     12.47 o 
   1   9   5      390.17      377.82      5.04 o 
   2   9   5      146.37      180.11      5.12 o 
   3   9   5       63.16       64.33      2.23 o 
   4   9   5      107.06      105.20      3.79 o 
   5   9   5     1120.06     1039.04     24.28 o 
   6   9   5      104.88       85.41      4.86 o 
   7   9   5       18.56       21.86      7.45 o 
   8   9   5        6.22        9.15      4.16 o 
   9   9   5        0.92        2.71      2.90 o 
  -9  10   5       20.20       13.37      5.82 o 
  -8  10   5       30.32       27.36      8.89 o 
  -7  10   5       21.82       21.14      6.15 o 
  -6  10   5       37.02       29.99      2.95 o 
  -5  10   5      279.83      298.74      6.31 o 
  -4  10   5      149.56      165.08      6.68 o 
  -3  10   5       26.05       28.57      1.85 o 
  -2  10   5        0.19        0.86      1.26 o 
  -1  10   5      387.62      411.22      6.27 o 
   0  10   5      791.95      833.48     14.40 o 
   1  10   5       58.24       64.76      1.49 o 
   2  10   5      125.17      127.76      2.18 o 
   3  10   5       74.92       70.33      3.14 o 
   4  10   5     1249.12     1316.14     22.53 o 
   5  10   5      666.72      678.70     13.48 o 
   6  10   5       53.13       44.75      5.38 o 
   7  10   5        8.63        5.58      4.22 o 
   8  10   5        0.00        2.42      2.68 o 
   9  10   5       34.73       27.03     10.36 o 
  -9  11   5       11.79       12.61      6.23 o 
  -8  11   5        4.08        2.24      3.34 o 
  -7  11   5        5.70        4.18      3.46 o 
  -6  11   5       23.26       24.39      4.79 o 
  -5  11   5        0.68        1.37      1.53 o 
  -4  11   5        3.16        4.07      1.74 o 
  -3  11   5     1236.40     1335.45     14.70 o 
  -2  11   5      204.44      211.25      6.36 o 
  -1  11   5       85.55       94.64      2.84 o 
   0  11   5       87.44       81.87      2.81 o 
   1  11   5      633.70      643.80     11.22 o 
   2  11   5      173.73      181.71      3.39 o 
   3  11   5        5.13        3.59      1.22 o 
   4  11   5        1.58        2.06      2.11 o 
   5  11   5      620.73      592.90     11.34 o 
   6  11   5       82.63       83.61      7.76 o 
   7  11   5      105.38      121.59      8.90 o 
   8  11   5       10.79       12.10      5.46 o 
  -9  12   5      160.24      177.34     12.84 o 
  -8  12   5       27.56       24.17      8.61 o 
  -7  12   5        5.01        4.08      4.56 o 
  -6  12   5       27.65       31.14      9.34 o 
  -5  12   5       62.98       65.24      3.92 o 
  -4  12   5      205.02      210.07      7.68 o 
  -3  12   5      132.81      139.91      5.89 o 
  -2  12   5      330.48      328.57      6.25 o 
  -1  12   5      460.65      463.57      7.14 o 
   0  12   5        3.32        3.33      1.46 o 
   1  12   5       19.44       20.95      1.44 o 
   2  12   5      879.25      889.61     12.86 o 
   3  12   5      206.44      189.20      5.30 o 
   4  12   5       25.85       24.48      5.17 o 
   5  12   5        7.87        4.45      1.76 o 
   6  12   5        0.38        1.80      1.84 o 
   7  12   5       11.75       12.13      5.32 o 
   8  12   5      111.58      142.85     14.31 o 
  -8  13   5       22.24       27.06     11.71 o 
  -7  13   5        3.19        4.27      4.84 o 
  -6  13   5       18.87       11.62      2.80 o 
  -5  13   5       17.22       16.36      5.18 o 
  -4  13   5      251.20      255.00     10.86 o 
  -3  13   5      329.72      360.44      7.29 o 
  -2  13   5      293.25      283.40      6.94 o 
  -1  13   5       76.53       83.14      3.13 o 
   0  13   5      556.78      528.82     10.85 o 
   1  13   5       25.41       28.95      4.55 o 
   2  13   5      401.04      393.33     10.86 o 
   3  13   5      225.08      240.19      6.15 o 
   4  13   5        5.41        5.26      2.76 o 
   5  13   5        0.08       -0.24      2.37 o 
   6  13   5       45.70       31.03      8.44 o 
   7  13   5       23.22        9.62      7.41 o 
  -7  14   5       33.66       23.77      8.88 o 
  -6  14   5        5.68        3.06      3.52 o 
  -5  14   5       54.61       51.27      8.69 o 
  -4  14   5        0.96        2.37      1.61 o 
  -3  14   5      135.41      151.87      4.67 o 
  -2  14   5       38.72       38.01      6.00 o 
  -1  14   5      158.05      138.27      3.47 o 
   0  14   5      182.79      179.36      6.95 o 
   1  14   5       61.10       57.96      3.21 o 
   2  14   5       89.47       84.74      3.60 o 
   3  14   5       18.85       18.58      5.34 o 
   4  14   5      125.84      125.54      9.17 o 
   5  14   5        0.27        2.43      2.82 o 
   6  14   5       48.47       62.74     12.52 o 
   7  14   5       57.68       61.09      7.77 o 
  -7  15   5        0.00       -1.76      2.63 o 
  -6  15   5        0.21        2.43      2.08 o 
  -5  15   5       33.48       40.24      4.92 o 
  -4  15   5        0.56        4.83      1.61 o 
  -3  15   5        6.87        7.73      2.46 o 
  -2  15   5       79.95       85.03      3.37 o 
  -1  15   5        1.68        2.59      1.25 o 
   0  15   5       81.80       74.65      3.56 o 
   1  15   5        8.14        5.51      1.62 o 
   2  15   5        0.27        2.15      1.60 o 
   3  15   5       34.36       29.21      8.86 o 
   4  15   5        2.64        4.64      2.63 o 
   5  15   5       21.86       16.94      5.74 o 
   6  15   5       56.90       46.24     17.93 o 
  -6  16   5       30.35       26.75      8.13 o 
  -5  16   5       34.77       33.81      9.05 o 
  -4  16   5        1.53        4.51      1.51 o 
  -3  16   5       12.78        9.37      2.27 o 
  -2  16   5        5.42        6.90      2.21 o 
  -1  16   5       62.88       61.57      5.98 o 
   0  16   5       40.48       26.71      5.79 o 
   1  16   5        7.12        4.66      1.78 o 
   2  16   5       18.12       15.11      4.17 o 
   3  16   5        3.20        3.51      1.63 o 
   4  16   5      101.92      119.25     13.48 o 
   5  16   5       14.77        9.83      6.15 o 
  -5  17   5        5.96        6.96      2.67 o 
  -4  17   5       41.15       43.69      7.31 o 
  -3  17   5        2.65        3.90      2.08 o 
  -2  17   5        0.57        1.96      1.37 o 
  -1  17   5        6.90        4.94      1.82 o 
   0  17   5       51.92       57.89      5.17 o 
   1  17   5       16.74       15.38      5.46 o 
   2  17   5       81.98       78.59      6.32 o 
   3  17   5       27.59       24.02      5.34 o 
   4  17   5      209.88      236.25      9.02 o 
  -4  18   5        0.03        2.64      1.51 o 
  -3  18   5        0.00        2.51      1.64 o 
  -2  18   5        0.38        3.05      1.66 o 
  -1  18   5      118.82      130.63      5.09 o 
   0  18   5       87.83       94.47      6.52 o 
   1  18   5        4.22        2.41      2.58 o 
   2  18   5        0.27        0.93      2.48 o 
   3  18   5        7.57        6.82      3.42 o 
  -2  19   5       22.26       13.26      4.33 o 
  -1  19   5       15.46       13.92      4.68 o 
   0  19   5       16.52       15.04      5.77 o 
   1  19   5        0.17        0.79      2.18 o 
 -11   0   6      108.22      124.30     11.76 o 
 -10   0   6       10.06       14.46      5.24 o 
  -9   0   6      118.85      107.77      6.28 o 
  -8   0   6      213.12      242.51      8.30 o 
  -7   0   6      734.06      703.49     17.17 o 
  -6   0   6      784.65      874.25     38.80 o 
  -5   0   6      703.33      667.10     13.67 o 
  -4   0   6      718.85      782.95     15.23 o 
  -3   0   6       11.92       19.57      3.19 o 
  -2   0   6      391.83      361.03      6.13 o 
  -1   0   6        0.93       -0.69      1.51 o 
   0   0   6      135.98      111.73      6.30 o 
   1   0   6     1190.56     1227.85     60.89 o 
   2   0   6      245.60      259.74      5.70 o 
   3   0   6      372.26      365.11      8.44 o 
   4   0   6      743.73      839.15     17.10 o 
   5   0   6        0.16        6.32      2.62 o 
   6   0   6     1162.30     1075.37     22.87 o 
   7   0   6      287.91      288.81      9.93 o 
   8   0   6       24.03       22.10      9.53 o 
   9   0   6       69.20       70.73     28.76 o 
  10   0   6       12.32        9.14      4.51 o 
 -11   1   6       13.79        9.78      4.91 o 
 -10   1   6       20.50       14.99      3.19 o 
  -9   1   6       88.79       83.02      4.49 o 
  -8   1   6       44.92       39.09      6.16 o 
  -7   1   6      253.42      284.78     11.40 o 
  -6   1   6        6.51       12.86      2.08 o 
  -5   1   6        0.11        2.61      1.82 o 
  -4   1   6       38.08       45.98      2.08 o 
  -3   1   6      114.30      121.83      2.71 o 
  -2   1   6      651.10      683.60      7.78 o 
  -1   1   6       27.57       39.97      1.56 o 
   0   1   6       50.75       61.51      1.21 o 
   1   1   6      511.25      527.10      5.81 o 
   2   1   6      301.42      262.10      3.79 o 
   3   1   6       18.82       26.86      1.42 o 
   4   1   6      112.23      114.63      3.08 o 
   5   1   6      116.60      129.87      3.00 o 
   6   1   6        0.05        1.43      1.10 o 
   7   1   6        9.36        6.97      2.85 o 
   8   1   6       22.20       17.97      4.67 o 
   9   1   6        7.15        8.34      3.70 o 
  10   1   6       31.87       31.06     11.05 o 
 -11   2   6        0.21        2.99      2.13 o 
 -10   2   6       40.43       32.70      8.48 o 
  -9   2   6       41.36       29.35      5.48 o 
  -8   2   6      463.85      494.17     11.69 o 
  -7   2   6      161.35      152.52      6.66 o 
  -6   2   6      573.56      630.86     11.69 o 
  -5   2   6      350.52      353.38      6.18 o 
  -4   2   6      426.66      427.22      6.21 o 
  -3   2   6        3.50        1.37      0.60 o 
  -2   2   6      225.73      206.68      3.34 o 
  -1   2   6      321.18      277.96      4.23 o 
   0   2   6        0.07        2.04      0.78 o 
   1   2   6      715.13      751.46      8.49 o 
   2   2   6       72.76       65.71      2.25 o 
   3   2   6       48.03       43.48      1.71 o 
   4   2   6      287.91      274.45      4.38 o 
   5   2   6      425.95      436.75      6.07 o 
   6   2   6      214.67      219.35      4.12 o 
   7   2   6      328.98      337.20      8.41 o 
   8   2   6        1.84        0.34      1.73 o 
   9   2   6        8.97        8.02      3.99 o 
  10   2   6       12.53       12.86      5.47 o 
 -11   3   6       55.68       42.70     14.12 o 
 -10   3   6       45.54       49.79      5.57 o 
  -9   3   6        0.63        4.44      1.61 o 
  -8   3   6        0.00        2.02      1.59 o 
  -7   3   6      150.78      144.10      5.43 o 
  -6   3   6      185.85      209.16      6.85 o 
  -5   3   6       26.52       23.80      3.58 o 
  -4   3   6       93.57       79.87      2.08 o 
  -3   3   6      272.84      230.05      3.77 o 
  -2   3   6        1.01        3.54      1.06 o 
  -1   3   6      345.50      279.93      3.82 o 
   0   3   6       25.76       31.08      1.09 o 
   1   3   6       11.03       19.94      1.08 o 
   2   3   6        4.00        9.81      1.39 o 
   3   3   6       43.31       36.86      1.64 o 
   4   3   6      148.44      162.03      2.74 o 
   5   3   6        7.78       11.39      2.11 o 
   6   3   6      118.19      118.69      4.68 o 
   7   3   6      171.87      161.83      4.18 o 
   8   3   6      175.41      147.63     14.47 o 
   9   3   6       93.97       93.83      4.40 o 
  10   3   6        1.66        0.39      2.59 o 
 -10   4   6        8.30       10.99      3.65 o 
  -9   4   6       12.04        8.09      2.29 o 
  -8   4   6        9.87        5.33      2.17 o 
  -7   4   6       32.09       33.40      5.35 o 
  -6   4   6      212.45      212.99      5.69 o 
  -5   4   6        3.60        9.42      2.12 o 
  -4   4   6       87.64       95.38      3.29 o 
  -3   4   6      157.32      156.07      2.56 o 
  -2   4   6       32.88       35.42      1.19 o 
  -1   4   6      383.34      329.44      5.29 o 
   0   4   6      706.22      705.79      8.01 o 
   1   4   6      100.71      118.31      2.41 o 
   2   4   6      160.69      165.10      3.49 o 
   3   4   6      114.07      139.55      2.82 o 
   4   4   6       64.76       60.69      2.59 o 
   5   4   6      271.90      290.05      5.28 o 
   6   4   6       51.62       50.42      4.31 o 
   7   4   6      107.71      103.31      5.86 o 
   8   4   6        0.62        0.74      2.00 o 
   9   4   6        6.91        6.81      3.50 o 
  10   4   6        4.34        2.92      3.91 o 
 -10   5   6       29.17       26.08      5.54 o 
  -9   5   6      255.30      248.47      7.63 o 
  -8   5   6      295.98      280.08      6.03 o 
  -7   5   6       24.95       18.19      2.99 o 
  -6   5   6      954.18      972.58     13.58 o 
  -5   5   6       11.93       11.64      2.33 o 
  -4   5   6        5.21        8.47      1.69 o 
  -3   5   6        2.81       11.54      1.58 o 
  -2   5   6     1061.27      998.63     16.09 o 
  -1   5   6      147.46      136.57      2.46 o 
   0   5   6      129.89      133.00      3.05 o 
   1   5   6     1341.70     1354.55     17.21 o 
   2   5   6       45.56       37.69      1.97 o 
   3   5   6       12.17       17.56      3.58 o 
   4   5   6       44.30       38.60      2.07 o 
   5   5   6       68.25       76.09      4.31 o 
   6   5   6       99.65       90.04      4.44 o 
   7   5   6       69.18       59.24      6.50 o 
   8   5   6      421.21      383.57     22.00 o 
   9   5   6        9.32        8.09      4.82 o 
  10   5   6       13.10       10.36      6.85 o 
 -10   6   6       52.19       47.92      8.98 o 
  -9   6   6        0.55        3.68      1.87 o 
  -8   6   6      338.52      308.85      7.71 o 
  -7   6   6      337.46      338.07      8.16 o 
  -6   6   6       26.79       16.10      2.97 o 
  -5   6   6      383.19      419.66      8.38 o 
  -4   6   6        8.62       16.54      2.28 o 
  -3   6   6      990.59     1108.39     10.72 o 
  -2   6   6      961.72     1011.12     17.21 o 
  -1   6   6       79.97       77.00      2.80 o 
   0   6   6      505.78      578.09      6.89 o 
   1   6   6     1175.35     1181.24     14.75 o 
   2   6   6      169.61      176.56      4.60 o 
   3   6   6       68.05       74.92      2.73 o 
   4   6   6        2.86        5.99      1.07 o 
   5   6   6        1.50        3.79      1.30 o 
   6   6   6        7.29        6.30      2.55 o 
   7   6   6       21.56       16.36      4.28 o 
   8   6   6       22.93       25.86      6.77 o 
   9   6   6        6.62        6.55      2.42 o 
 -10   7   6       19.34       14.30      4.23 o 
  -9   7   6       51.21       56.61      8.37 o 
  -8   7   6       38.31       31.84      5.96 o 
  -7   7   6      361.04      369.21      6.89 o 
  -6   7   6      112.34       97.61      3.80 o 
  -5   7   6       11.25       12.78      3.15 o 
  -4   7   6       22.22       21.58      3.09 o 
  -3   7   6      463.78      462.23      6.65 o 
  -2   7   6       94.24       94.79      2.24 o 
  -1   7   6      300.37      305.24      4.09 o 
   0   7   6      218.72      250.77      3.53 o 
   1   7   6        6.03        9.92      1.59 o 
   2   7   6        1.86        1.36      0.69 o 
   3   7   6      249.45      258.75      5.97 o 
   4   7   6      275.93      269.38      7.39 o 
   5   7   6        1.18        0.18      2.74 o 
   6   7   6      204.05      225.02      8.97 o 
   7   7   6       71.27       88.02      5.39 o 
   8   7   6        9.62        5.09      3.87 o 
   9   7   6      226.85      239.06      9.24 o 
 -10   8   6       22.72       20.47      6.09 o 
  -9   8   6        5.62        6.58      3.56 o 
  -8   8   6        1.06        2.56      1.41 o 
  -7   8   6      151.17      127.67      5.13 o 
  -6   8   6      124.22      110.16      4.05 o 
  -5   8   6      568.28      589.24      8.61 o 
  -4   8   6      226.57      208.51      4.48 o 
  -3   8   6       33.93       39.54      3.66 o 
  -2   8   6       26.53       31.02      2.44 o 
  -1   8   6      895.12      929.98     16.41 o 
   0   8   6       52.95       50.51      2.64 o 
   1   8   6       54.80       70.81      2.17 o 
   2   8   6      475.07      480.99      8.45 o 
   3   8   6      442.27      436.49      5.48 o 
   4   8   6       46.67       40.31      2.03 o 
   5   8   6       75.72       68.71      7.34 o 
   6   8   6        0.00        4.66      3.28 o 
   7   8   6      191.43      197.01      7.53 o 
   8   8   6        0.10        1.27      2.82 o 
   9   8   6        0.61        0.93      3.68 o 
  -9   9   6        0.50        3.38      3.02 o 
  -8   9   6       53.53       52.43     15.46 o 
  -7   9   6        1.43        2.91      1.63 o 
  -6   9   6      163.36      139.42      4.89 o 
  -5   9   6      752.13      751.05     12.12 o 
  -4   9   6        1.56        1.65      0.77 o 
  -3   9   6       64.06       58.40      2.88 o 
  -2   9   6        6.57        3.61      1.33 o 
  -1   9   6      493.91      514.51      7.68 o 
   0   9   6       37.11       35.50      2.43 o 
   1   9   6      268.99      286.40      6.01 o 
   2   9   6       23.59       17.12      2.56 o 
   3   9   6        0.68       -0.06      1.06 o 
   4   9   6      587.15      588.43     16.19 o 
   5   9   6        3.83        5.40      1.77 o 
   6   9   6        8.19        6.99      3.71 o 
   7   9   6       55.31       57.88      9.60 o 
   8   9   6      101.00       89.70     12.46 o 
   9   9   6        4.93        3.55      3.45 o 
  -9  10   6       23.20       31.98      9.18 o 
  -8  10   6       12.15        8.94      5.35 o 
  -7  10   6        8.68       12.45      4.51 o 
  -6  10   6        1.92        4.14      3.29 o 
  -5  10   6        0.20        2.79      1.57 o 
  -4  10   6      449.47      413.85      7.30 o 
  -3  10   6      264.52      259.98      4.57 o 
  -2  10   6       11.81       11.98      1.95 o 
  -1  10   6      191.62      200.86      3.53 o 
   0  10   6       24.09       21.10      3.82 o 
   1  10   6        2.88        3.50      0.86 o 
   2  10   6      196.96      213.31      3.93 o 
   3  10   6       69.51       76.47      3.65 o 
   4  10   6      231.49      215.56      6.59 o 
   5  10   6       51.83       53.55     11.37 o 
   6  10   6        2.59        1.75      2.05 o 
   7  10   6      118.10      125.12      6.45 o 
   8  10   6        0.59        4.87      2.49 o 
  -9  11   6        8.41        8.00      4.20 o 
  -8  11   6       24.94       21.34      8.53 o 
  -7  11   6       55.26       38.03     11.68 o 
  -6  11   6       16.89        9.57      3.08 o 
  -5  11   6      142.01      148.10      3.71 o 
  -4  11   6      151.80      136.50      4.41 o 
  -3  11   6      187.43      177.78      6.16 o 
  -2  11   6      289.41      294.96      8.92 o 
  -1  11   6       11.29        8.12      2.16 o 
   0  11   6       35.61       35.30      5.86 o 
   1  11   6       25.39       26.72      1.58 o 
   2  11   6      104.70      106.12      3.81 o 
   3  11   6      595.57      588.79     12.66 o 
   4  11   6       37.87       34.87      3.80 o 
   5  11   6        5.11        4.23      2.73 o 
   6  11   6      127.86      135.14      6.25 o 
   7  11   6        0.09        1.65      1.62 o 
   8  11   6       10.79        9.31      4.69 o 
  -8  12   6        0.17        3.11      3.55 o 
  -7  12   6       71.31       64.49     21.71 o 
  -6  12   6        0.02        0.19      2.63 o 
  -5  12   6        7.15        6.14      1.49 o 
  -4  12   6      211.22      209.50      8.16 o 
  -3  12   6       52.06       49.07      5.54 o 
  -2  12   6        5.26        6.50      1.76 o 
  -1  12   6      112.13      127.66      3.85 o 
   0  12   6       62.07       63.76      3.55 o 
   1  12   6      351.50      363.02      7.00 o 
   2  12   6      435.96      435.12      9.51 o 
   3  12   6       27.35       28.03      5.98 o 
   4  12   6      130.96      120.39      4.53 o 
   5  12   6       96.70       88.91     10.27 o 
   6  12   6        0.00        0.20      2.23 o 
   7  12   6        0.01        0.56      2.57 o 
   8  12   6       58.96       77.92     12.89 o 
  -8  13   6        3.40        3.84      3.30 o 
  -7  13   6      119.26      134.84     11.39 o 
  -6  13   6       36.24       39.93      4.66 o 
  -5  13   6        4.81        3.76      1.93 o 
  -4  13   6      232.91      262.78      7.51 o 
  -3  13   6     1105.01     1166.24     26.69 o 
  -2  13   6       82.37       73.25      3.00 o 
  -1  13   6       31.97       34.27      5.37 o 
   0  13   6      309.71      331.03      7.95 o 
   1  13   6      150.72      136.65      4.07 o 
   2  13   6       72.20       67.32      4.85 o 
   3  13   6      262.09      254.95     11.52 o 
   4  13   6      119.14      111.44      6.36 o 
   5  13   6       69.85       69.03      6.89 o 
   6  13   6      118.09      114.98      7.72 o 
   7  13   6       77.53       57.58     29.37 o 
  -7  14   6       22.67       23.44     10.64 o 
  -6  14   6        6.61        6.00      3.64 o 
  -5  14   6       67.28       71.07      6.15 o 
  -4  14   6       58.96       49.75      3.98 o 
  -3  14   6        9.73        9.79      2.28 o 
  -2  14   6      132.77      130.54      3.87 o 
  -1  14   6       13.84       11.08      2.31 o 
   0  14   6      109.68      105.12      3.23 o 
   1  14   6        0.68        3.07      1.32 o 
   2  14   6       54.46       62.01      4.63 o 
   3  14   6        0.82        4.02      2.80 o 
   4  14   6       38.14       33.05     10.18 o 
   5  14   6       11.00        4.84      4.50 o 
   6  14   6       16.03       16.21      4.73 o 
  -7  15   6        0.14        1.16      2.00 o 
  -6  15   6        6.01        7.59      3.17 o 
  -5  15   6        0.56        1.68      1.78 o 
  -4  15   6        6.13        9.20      3.30 o 
  -3  15   6       99.08       92.50      3.81 o 
  -2  15   6        5.96        8.68      2.56 o 
  -1  15   6       20.53       17.27      3.34 o 
   0  15   6       88.96       91.20      3.27 o 
   1  15   6      220.79      230.68      6.73 o 
   2  15   6        0.04        1.98      1.84 o 
   3  15   6        8.98       10.98      6.37 o 
   4  15   6       70.99       75.12     12.29 o 
   5  15   6        9.78        7.77      5.01 o 
   6  15   6        0.21        2.16      3.36 o 
  -6  16   6        4.41        7.09      4.08 o 
  -5  16   6       66.46       79.15      5.07 o 
  -4  16   6        5.94        3.77      2.27 o 
  -3  16   6      116.47      125.74      7.46 o 
  -2  16   6        0.07        2.30      1.79 o 
  -1  16   6        4.97        5.19      1.63 o 
   0  16   6        7.41        5.26      1.60 o 
   1  16   6        7.86        6.84      2.59 o 
   2  16   6        2.60        2.91      1.15 o 
   3  16   6        4.17        4.84      1.88 o 
   4  16   6       45.00       32.95     10.90 o 
   5  16   6        2.24        3.88      4.09 o 
  -5  17   6        5.93        4.01      2.34 o 
  -4  17   6        2.63        3.73      1.85 o 
  -3  17   6        9.38        9.11      3.26 o 
  -2  17   6       11.68       11.97      2.67 o 
  -1  17   6       27.57       29.78      6.05 o 
   0  17   6        3.84        2.57      1.61 o 
   1  17   6       26.76       28.37      6.73 o 
   2  17   6       10.38        7.85      1.88 o 
   3  17   6       47.79       54.80      9.50 o 
   4  17   6       16.24       19.40      7.14 o 
  -3  18   6        9.48        5.09      3.18 o 
  -2  18   6       64.47       66.22      9.28 o 
  -1  18   6       44.62       58.96      5.58 o 
   0  18   6        9.58        9.93      2.94 o 
   1  18   6       48.90       40.52     14.07 o 
   2  18   6       22.46       18.85      5.04 o 
   3  18   6        2.31        2.06      1.50 o 
 -11   1   7       70.99       83.29      5.08 o 
 -10   1   7      130.53      156.59      6.49 o 
  -9   1   7       21.86       15.29      3.54 o 
  -8   1   7      603.50      593.27     10.34 o 
  -7   1   7      332.53      321.02      7.87 o 
  -6   1   7       81.74       73.01      4.53 o 
  -5   1   7      271.17      314.59      9.64 o 
  -4   1   7      126.82      143.60      2.98 o 
  -3   1   7      344.53      374.15      5.18 o 
  -2   1   7      293.19      338.21     10.07 o 
  -1   1   7     4646.91     4574.33     19.76 o 
   0   1   7       18.60       18.90      0.70 o 
   2   1   7      133.31      124.57      3.29 o 
   3   1   7        8.05       12.79      3.87 o 
   4   1   7      275.72      278.08      8.67 o 
   5   1   7      197.08      232.48      4.36 o 
   6   1   7      249.92      263.71      7.41 o 
   7   1   7       82.98       88.84      3.36 o 
   8   1   7       20.73       14.75      4.95 o 
   9   1   7      206.71      225.34     19.31 o 
  10   1   7        2.75        3.02      2.69 o 
 -10   2   7      130.22      137.18      6.53 o 
  -9   2   7       97.19      107.46      5.47 o 
  -8   2   7       43.54       48.26      7.62 o 
  -7   2   7      347.08      330.67      7.73 o 
  -6   2   7       73.58       72.71      2.89 o 
  -5   2   7       46.33       47.05      2.79 o 
  -4   2   7      189.53      189.61      4.07 o 
  -3   2   7      422.03      416.89      5.17 o 
  -2   2   7       22.98       25.21      4.10 o 
  -1   2   7     1290.82     1259.45     24.23 o 
   0   2   7      204.65      168.19      2.79 o 
   1   2   7     1025.27      997.73     14.86 o 
   2   2   7     1273.72     1309.21     38.14 o 
   3   2   7      324.81      368.71     10.13 o 
   4   2   7      732.04      769.36     12.92 o 
   5   2   7       12.25       13.76      3.06 o 
   6   2   7      391.46      411.36     10.18 o 
   7   2   7       28.51       21.41      5.42 o 
   8   2   7        0.21        5.26      1.94 o 
   9   2   7      217.07      222.02     15.17 o 
  10   2   7       64.58       71.02     18.74 o 
 -10   3   7        0.53        2.06      1.77 o 
  -9   3   7       41.35       48.20      8.19 o 
  -8   3   7        0.04       -0.24      2.02 o 
  -7   3   7        6.15        6.82      1.90 o 
  -6   3   7        8.65       13.46      2.35 o 
  -5   3   7        8.72        5.25      1.99 o 
  -4   3   7      833.83      928.55     11.13 o 
  -3   3   7        0.44       -0.03      1.25 o 
  -2   3   7     1584.42     1490.31     20.98 o 
  -1   3   7      810.24      839.56      7.12 o 
   0   3   7      216.40      168.15      3.73 o 
   1   3   7        4.35        1.42      0.76 o 
   2   3   7     1230.62     1204.92     26.65 o 
   3   3   7       31.17       31.65      2.22 o 
   4   3   7      200.55      210.35      8.54 o 
   5   3   7      107.91      112.01      3.22 o 
   6   3   7      476.37      485.68     12.28 o 
   7   3   7        8.37        5.27      2.21 o 
   8   3   7       75.36       68.47      9.19 o 
   9   3   7        0.13        2.79      3.30 o 
  10   3   7        5.77        4.61      3.04 o 
 -10   4   7       65.91       83.87     10.88 o 
  -9   4   7       90.63       96.93      4.10 o 
  -8   4   7       88.84       92.25      4.16 o 
  -7   4   7      928.93      996.38     20.83 o 
  -6   4   7      555.17      549.17     10.55 o 
  -5   4   7       32.19       42.13      3.71 o 
  -4   4   7       50.23       54.25      2.47 o 
  -3   4   7        9.81        4.89      1.09 o 
  -2   4   7       18.22       22.02      2.03 o 
  -1   4   7      125.12      156.01      2.58 o 
   0   4   7        1.55       11.46      2.71 o 
   1   4   7     1244.25     1267.73     15.46 o 
   2   4   7        3.42        8.20      1.58 o 
   3   4   7      752.94      856.33     19.68 o 
   4   4   7      145.12      150.02      2.62 o 
   5   4   7       25.63       39.34      3.64 o 
   6   4   7      463.83      493.96     10.87 o 
   7   4   7       68.44       51.13     13.59 o 
   8   4   7       13.88        9.28      3.60 o 
   9   4   7       49.00       59.45      6.98 o 
 -10   5   7        0.00       -0.68      2.52 o 
  -9   5   7       12.57        7.23      2.18 o 
  -8   5   7       90.59       90.55      5.21 o 
  -7   5   7        1.06        2.97      2.22 o 
  -6   5   7       21.39       22.60      3.72 o 
  -5   5   7      201.92      223.21      7.38 o 
  -4   5   7     1093.33     1332.83      9.29 o 
  -3   5   7        6.24        6.16      1.16 o 
  -2   5   7       41.78       35.57      1.87 o 
  -1   5   7        2.20        0.03      0.32 o 
   0   5   7       14.88       12.06      2.17 o 
   1   5   7       14.63       22.80      1.59 o 
   2   5   7       70.61       86.15      2.00 o 
   3   5   7        0.00        1.83      1.29 o 
   4   5   7       30.59       34.42      2.04 o 
   5   5   7       80.55       78.85      2.61 o 
   6   5   7      262.32      254.47     11.76 o 
   7   5   7        0.10       -1.00      2.58 o 
   8   5   7       57.87       64.96      3.99 o 
   9   5   7        1.47        2.07      1.90 o 
 -10   6   7       13.84       16.07      5.17 o 
  -9   6   7      104.25      107.68      6.34 o 
  -8   6   7      106.87      102.66      5.10 o 
  -7   6   7        0.71        2.94      1.72 o 
  -6   6   7      926.72      928.89     14.50 o 
  -5   6   7      913.48      899.67     13.12 o 
  -4   6   7        0.43        1.31      1.13 o 
  -3   6   7      212.46      188.59      2.91 o 
  -2   6   7      494.40      641.55      9.01 o 
  -1   6   7       25.26       30.19      1.60 o 
   0   6   7      574.03      582.20      7.06 o 
   1   6   7        7.61        3.10      1.04 o 
   2   6   7      507.63      587.37      9.96 o 
   3   6   7      164.95      194.95      2.88 o 
   4   6   7        2.36        2.05      1.05 o 
   5   6   7        1.29        1.41      0.98 o 
   6   6   7      126.30      133.11      8.76 o 
   7   6   7        5.98       10.21      4.41 o 
   8   6   7       22.97       20.43      6.17 o 
   9   6   7       74.67       77.67      5.56 o 
 -10   7   7       51.18       42.14     17.26 o 
  -9   7   7       10.58        6.66      3.45 o 
  -8   7   7       66.66       71.88      4.88 o 
  -7   7   7      295.18      315.32      7.51 o 
  -6   7   7      354.37      344.31      8.19 o 
  -5   7   7       53.35       54.41      2.48 o 
  -4   7   7      178.31      177.99      2.63 o 
  -3   7   7       35.85       37.41      1.64 o 
  -2   7   7      134.62      119.72      3.11 o 
  -1   7   7      113.82      143.65      2.88 o 
   0   7   7      157.87      165.13      1.40 o 
   1   7   7      109.52      107.06      2.23 o 
   2   7   7      227.03      256.89      4.32 o 
   3   7   7      185.89      172.60      3.19 o 
   4   7   7      134.25      141.14      3.83 o 
   5   7   7       80.26       79.63     11.44 o 
   6   7   7       10.78        6.62      4.08 o 
   7   7   7       76.62       86.82      5.18 o 
   8   7   7       12.59       17.84      8.27 o 
   9   7   7       29.24       18.16      6.42 o 
 -10   8   7        2.09        1.53      4.08 o 
  -9   8   7        1.50        3.68      4.35 o 
  -8   8   7       23.11       22.37      6.48 o 
  -7   8   7       56.61       54.61      3.87 o 
  -6   8   7     1116.53     1116.42     17.20 o 
  -5   8   7      448.09      457.55     11.12 o 
  -4   8   7       16.67       23.85      2.48 o 
  -3   8   7      129.64      147.13      6.14 o 
  -2   8   7      718.93      780.87     11.00 o 
  -1   8   7        1.22        3.99      1.67 o 
   0   8   7      517.59      581.10      8.04 o 
   1   8   7      145.12      145.93      2.60 o 
   2   8   7      138.92      152.83      3.04 o 
   3   8   7      336.21      339.69      5.22 o 
   4   8   7       16.03       19.33      2.49 o 
   5   8   7      159.24      163.11      7.75 o 
   6   8   7       59.37       56.40      4.23 o 
   7   8   7      413.20      404.73     12.60 o 
   8   8   7       16.51       13.88      7.18 o 
   9   8   7        3.08        5.14      2.79 o 
  -9   9   7       12.99       12.08      5.68 o 
  -8   9   7       15.70        5.68      3.68 o 
  -7   9   7      281.61      260.69      7.27 o 
  -6   9   7      521.10      509.52     10.38 o 
  -5   9   7        7.63        6.33      1.99 o 
  -4   9   7      173.36      174.23     13.05 o 
  -3   9   7      319.38      353.12     10.23 o 
  -2   9   7      527.06      594.86      8.25 o 
  -1   9   7       17.33       19.67      2.91 o 
   0   9   7      100.34       95.35      3.18 o 
   1   9   7       68.27       71.21      3.52 o 
   2   9   7       33.23       40.57      3.05 o 
   3   9   7      249.21      249.73      6.49 o 
   4   9   7        8.78        5.66      2.12 o 
   5   9   7       19.62       18.10      4.90 o 
   6   9   7      308.70      289.34     14.61 o 
   7   9   7      193.62      192.48      7.56 o 
   8   9   7       59.35       59.76     12.78 o 
  -9  10   7        6.74        3.91      3.46 o 
  -8  10   7       41.22       29.15     12.65 o 
  -7  10   7       41.47       36.50     15.39 o 
  -6  10   7      484.95      530.48     18.34 o 
  -5  10   7      214.98      230.76      5.35 o 
  -4  10   7      300.43      291.29      7.38 o 
  -3  10   7      351.11      366.77      6.53 o 
  -2  10   7       12.03        9.56      1.85 o 
  -1  10   7       14.36       16.92      2.50 o 
   0  10   7       26.68       28.58      3.58 o 
   1  10   7      320.10      335.77      6.03 o 
   2  10   7       71.44       68.47      5.39 o 
   3  10   7        0.02        0.89      1.35 o 
   4  10   7      142.97      135.39      5.61 o 
   5  10   7       14.40       12.44      3.49 o 
   6  10   7        0.10        2.41      1.62 o 
   7  10   7      191.29      201.23     10.89 o 
   8  10   7       12.70        6.23      3.39 o 
  -8  11   7       85.48       94.09      6.71 o 
  -7  11   7       10.98       10.60      5.50 o 
  -6  11   7       27.63       33.88      6.32 o 
  -5  11   7       33.36       30.10      6.91 o 
  -4  11   7      597.65      575.24     13.18 o 
  -3  11   7       70.06       75.37      4.61 o 
  -2  11   7      356.67      369.97      7.77 o 
  -1  11   7       64.14       65.72      3.20 o 
   0  11   7      605.07      634.61     12.76 o 
   1  11   7       50.22       48.95      2.37 o 
   2  11   7      216.50      196.50      4.68 o 
   3  11   7        0.44        0.66      1.53 o 
   4  11   7      142.19      146.37      4.81 o 
   5  11   7       67.76       73.42      4.17 o 
   6  11   7       39.31       23.27      9.29 o 
   7  11   7        6.37        6.79      3.74 o 
   8  11   7       15.96        9.31      5.81 o 
  -8  12   7       41.06       31.05     14.95 o 
  -7  12   7        9.59        9.79      4.10 o 
  -6  12   7       67.47       72.70      9.08 o 
  -5  12   7      148.27      157.87      5.23 o 
  -4  12   7      325.33      331.48      8.21 o 
  -3  12   7       91.25       99.40      6.57 o 
  -2  12   7      116.65      110.01      4.04 o 
  -1  12   7      100.17      107.52      5.34 o 
   0  12   7        1.75        1.64      1.08 o 
   1  12   7       76.15       77.04      3.28 o 
   2  12   7      445.80      460.69      9.13 o 
   3  12   7       65.12       64.92      5.73 o 
   4  12   7        7.68       10.10      4.85 o 
   5  12   7      190.82      169.94      8.45 o 
   6  12   7        5.92        7.63      3.68 o 
   7  12   7       24.98       20.25     12.05 o 
  -8  13   7      115.94      141.27     11.16 o 
  -7  13   7      232.00      257.99     16.24 o 
  -6  13   7       16.01       13.52      4.20 o 
  -5  13   7        5.11        2.86      1.83 o 
  -4  13   7      393.41      345.32      7.87 o 
  -3  13   7        2.69        5.52      2.32 o 
  -2  13   7      124.60      127.67      4.21 o 
  -1  13   7       40.79       42.08      6.35 o 
   0  13   7      566.06      610.06     19.06 o 
   1  13   7       90.84       86.33      3.17 o 
   2  13   7      462.44      450.80     10.94 o 
   3  13   7       11.97       15.72      5.05 o 
   4  13   7        4.41        4.84      4.59 o 
   5  13   7        7.89        6.52      5.13 o 
   6  13   7        1.17        3.53      3.25 o 
   7  13   7        0.18       -0.47      3.41 o 
  -7  14   7       16.53       11.18      5.91 o 
  -6  14   7      186.22      220.73      6.93 o 
  -5  14   7       10.74        8.55      3.47 o 
  -4  14   7       38.28       33.52      3.96 o 
  -3  14   7       41.41       36.31      5.95 o 
  -2  14   7       44.86       45.43      4.15 o 
  -1  14   7       41.03       40.97      3.64 o 
   0  14   7       45.01       42.92      5.62 o 
   1  14   7      217.77      245.45      6.03 o 
   2  14   7      306.44      309.57     14.23 o 
   3  14   7       87.74       83.60      6.75 o 
   4  14   7       32.44       26.40     11.70 o 
   5  14   7        2.12        2.59      3.16 o 
   6  14   7       23.85       21.43      9.72 o 
  -6  15   7       65.39       49.45      9.68 o 
  -5  15   7        1.21        0.99      1.67 o 
  -4  15   7        1.47        2.15      2.01 o 
  -3  15   7        1.07        1.72      1.22 o 
  -2  15   7       71.80       62.46      3.51 o 
  -1  15   7      157.33      166.49      4.28 o 
   0  15   7        0.33        1.40      1.32 o 
   1  15   7      115.35      112.58      4.17 o 
   2  15   7      101.85       96.86      5.74 o 
   3  15   7        9.84        8.08      3.77 o 
   4  15   7        0.00        2.49      2.51 o 
   5  15   7        8.19        5.29      3.75 o 
  -5  16   7        4.17        6.27      2.64 o 
  -4  16   7        2.21        2.81      1.70 o 
  -3  16   7      195.77      210.40      7.08 o 
  -2  16   7       81.50       80.60      5.53 o 
  -1  16   7        8.82        5.68      1.85 o 
   0  16   7        6.35        2.33      1.84 o 
   1  16   7        0.10        0.74      1.92 o 
   2  16   7        0.00        1.30      1.15 o 
   3  16   7       11.71       10.94      3.66 o 
   4  16   7       13.68       11.32      5.15 o 
  -4  17   7        2.91        3.73      1.61 o 
  -3  17   7       10.58        6.73      2.22 o 
  -2  17   7        2.32        3.62      1.46 o 
  -1  17   7       87.50       83.93      5.34 o 
   0  17   7       42.62       51.67      5.53 o 
   1  17   7        5.85        2.01      2.73 o 
   2  17   7       78.89       82.71      4.99 o 
   3  17   7       23.66       16.78      4.55 o 
  -3  18   7       39.12       30.35      9.28 o 
  -2  18   7        0.02        2.78      1.40 o 
  -1  18   7       21.88       12.54      3.93 o 
   0  18   7       21.29       17.65      5.15 o 
   1  18   7       39.17       27.77      8.77 o 
   2  18   7       27.76       21.79      6.69 o 
 -10   0   8       39.44       29.06     13.20 o 
  -9   0   8       14.76       14.00      5.16 o 
  -8   0   8       35.82       34.38      7.64 o 
  -7   0   8     1792.98     1903.91     76.86 o 
  -6   0   8      437.71      455.54     42.68 o 
  -5   0   8      112.95      127.77      4.91 o 
  -4   0   8     1212.91     1353.70     29.32 o 
  -3   0   8      592.94      659.39     14.94 o 
  -2   0   8     1965.03     1921.47     65.90 o 
  -1   0   8    12527.55    11835.16     48.81 o 
   0   0   8    10875.56    10102.63     39.85 o 
   1   0   8    10517.65    10084.95     44.56 o 
   2   0   8      524.51      522.80     21.36 o 
   3   0   8      282.46      328.97     11.36 o 
   4   0   8       11.19        6.61      2.83 o 
   5   0   8       68.94       74.70      3.66 o 
   6   0   8        2.66        1.97      1.23 o 
   7   0   8        3.41        2.40      2.55 o 
   8   0   8      218.05      249.10     14.56 o 
   9   0   8       21.92       23.78     10.60 o 
 -10   1   8        5.93        6.22      2.60 o 
  -9   1   8        4.23        7.28      2.43 o 
  -8   1   8       19.19       18.20      3.11 o 
  -7   1   8       33.89       40.21      6.97 o 
  -6   1   8       95.20       96.04      3.92 o 
  -5   1   8      363.74      374.95     10.83 o 
  -4   1   8       70.72       70.04      2.28 o 
  -3   1   8        3.69        2.51      1.02 o 
  -2   1   8      798.60      848.70     10.63 o 
  -1   1   8      990.19     1117.87     13.97 o 
   0   1   8       12.96       11.46      2.02 o 
   1   1   8      788.65      759.47     12.86 o 
   2   1   8       14.15       10.24      1.85 o 
   3   1   8      262.31      295.27      7.53 o 
   4   1   8        3.49        4.23      1.69 o 
   5   1   8      139.95      158.06      3.91 o 
   6   1   8       51.81       60.97      5.80 o 
   7   1   8        0.73        0.97      1.33 o 
   8   1   8       22.34       22.17      6.84 o 
   9   1   8       88.55       84.26      7.04 o 
 -10   2   8        9.47        5.91      1.91 o 
  -9   2   8      133.84      148.44      5.43 o 
  -8   2   8      346.20      360.45      9.34 o 
  -7   2   8      292.79      305.77      8.48 o 
  -6   2   8        0.39        0.78      2.53 o 
  -5   2   8        5.54        1.67      1.12 o 
  -4   2   8       19.93       27.73      2.16 o 
  -3   2   8      280.15      277.84      4.71 o 
  -2   2   8      126.54      184.20      2.85 o 
  -1   2   8     2694.03     2647.08     36.96 o 
   0   2   8      880.35     1067.69     14.34 o 
   1   2   8     2902.79     2832.79     29.06 o 
   2   2   8      100.15      105.12      2.13 o 
   3   2   8      271.23      295.97      8.16 o 
   4   2   8      157.67      154.26      3.80 o 
   5   2   8       91.50       87.38      4.01 o 
   6   2   8       49.18       63.91      6.42 o 
   7   2   8      405.01      412.87     12.61 o 
   8   2   8        0.30        3.07      2.99 o 
   9   2   8        5.06       10.12      5.40 o 
 -10   3   8       49.27       39.10     10.84 o 
  -9   3   8       19.35       17.64      4.04 o 
  -8   3   8      193.49      195.42      5.82 o 
  -7   3   8       18.84       18.36      3.61 o 
  -6   3   8      117.38      121.80      4.83 o 
  -5   3   8        0.43        0.34      1.16 o 
  -4   3   8       39.96       37.36      3.05 o 
  -3   3   8        0.17        1.66      0.80 o 
  -2   3   8      264.48      290.67      5.43 o 
  -1   3   8      375.50      413.12      5.72 o 
   0   3   8       41.32       45.72      1.84 o 
   1   3   8      378.07      419.32      7.24 o 
   2   3   8      175.80      181.15     10.21 o 
   3   3   8       81.78       99.35      3.63 o 
   4   3   8       36.68       31.74      3.65 o 
   5   3   8       91.09       96.49      4.67 o 
   6   3   8      179.09      191.48      8.26 o 
   7   3   8        0.38        2.92      2.24 o 
   8   3   8       30.15       16.86      6.36 o 
   9   3   8      146.19      142.66      7.59 o 
 -10   4   8        6.95       12.26      4.79 o 
  -9   4   8      160.57      172.28      5.93 o 
  -8   4   8      428.91      471.57     10.05 o 
  -7   4   8      188.07      186.36      9.14 o 
  -6   4   8       16.93       19.40      3.08 o 
  -5   4   8      338.73      358.33      6.71 o 
  -4   4   8      342.43      400.91      8.46 o 
  -3   4   8       16.99       23.54      2.60 o 
  -2   4   8       16.47       20.25      1.72 o 
  -1   4   8        1.05        2.11      0.64 o 
   0   4   8       75.21       92.89      1.78 o 
   1   4   8      127.62      127.93      2.06 o 
   2   4   8       15.41       18.85      3.64 o 
   3   4   8       34.88       47.21      2.50 o 
   4   4   8       39.40       47.42      3.31 o 
   5   4   8        0.39        0.56      1.16 o 
   6   4   8        0.51        3.80      1.53 o 
   7   4   8      527.84      516.01     24.26 o 
   8   4   8       86.47       79.75      4.55 o 
   9   4   8       11.61        8.49      2.83 o 
 -10   5   8        6.77        5.34      2.65 o 
  -9   5   8        4.08        5.28      1.97 o 
  -8   5   8       50.11       61.30      5.15 o 
  -7   5   8       33.63       35.71      5.77 o 
  -6   5   8       89.16       90.96      4.41 o 
  -5   5   8      235.13      245.53      4.56 o 
  -4   5   8      392.10      377.88      4.46 o 
  -3   5   8        0.77        2.06      1.00 o 
  -2   5   8      590.39      626.44      7.57 o 
  -1   5   8        0.08        1.28      0.54 o 
   0   5   8        1.90        3.25      0.77 o 
   1   5   8       99.52       89.06      2.23 o 
   2   5   8        8.64        6.43      1.57 o 
   3   5   8      240.94      260.79      5.54 o 
   4   5   8       67.56       71.60      2.90 o 
   5   5   8       12.97       15.78      4.20 o 
   6   5   8       43.06       33.39     10.19 o 
   7   5   8       88.63       94.50      7.29 o 
   8   5   8      354.43      360.11     15.83 o 
   9   5   8       55.88       59.79      6.31 o 
 -10   6   8        7.88        9.06      6.54 o 
  -9   6   8        1.98        1.46      1.86 o 
  -8   6   8       15.15       20.84      4.78 o 
  -7   6   8      148.34      138.23      5.94 o 
  -6   6   8       74.17       74.33      3.58 o 
  -5   6   8        2.58        3.98      1.36 o 
  -4   6   8       19.60       21.74      3.16 o 
  -3   6   8      145.28      143.85      3.62 o 
  -2   6   8       22.56       21.66      0.91 o 
  -1   6   8       19.33       12.26      1.55 o 
   0   6   8       15.45       11.89      1.38 o 
   1   6   8       36.36       33.47      2.07 o 
   2   6   8        0.86        1.18      0.80 o 
   3   6   8      288.03      303.31      4.82 o 
   4   6   8       57.80       57.17      3.26 o 
   5   6   8      109.78      110.19      7.21 o 
   6   6   8       68.48       73.99      5.47 o 
   7   6   8       13.32        6.49      2.90 o 
   8   6   8        6.51        5.84      3.58 o 
   9   6   8       35.27       31.32     13.34 o 
  -9   7   8       16.40       17.14      7.40 o 
  -8   7   8       20.73       18.94      4.90 o 
  -7   7   8       39.08       40.53      3.21 o 
  -6   7   8      468.21      494.05      8.74 o 
  -5   7   8       53.41       43.35      4.96 o 
  -4   7   8       32.97       30.80      2.03 o 
  -3   7   8       29.82       30.74      1.93 o 
  -2   7   8      423.12      408.59      5.94 o 
  -1   7   8      566.94      655.42      8.54 o 
   0   7   8       81.80       99.68      1.34 o 
   1   7   8       11.18        9.92      3.06 o 
   2   7   8       22.68       35.32      2.43 o 
   3   7   8      290.60      305.32      4.27 o 
   4   7   8      925.75     1002.13     17.21 o 
   5   7   8       77.37       74.74      6.40 o 
   6   7   8        0.04        4.05      2.17 o 
   7   7   8      137.67      143.73      6.63 o 
   8   7   8       99.42       89.35     13.31 o 
  -9   8   8       18.89       15.69      8.16 o 
  -8   8   8        2.96        5.61      4.39 o 
  -7   8   8       48.73       41.19      4.06 o 
  -6   8   8      354.96      386.32      9.51 o 
  -5   8   8      384.26      391.48      9.40 o 
  -4   8   8        1.90        0.25      1.26 o 
  -3   8   8        1.49        1.05      1.25 o 
  -2   8   8       96.23       99.09      3.70 o 
  -1   8   8       66.74       64.75      3.29 o 
   0   8   8      210.88      204.51      4.17 o 
   1   8   8      149.34      144.23      2.53 o 
   2   8   8      121.87      118.18      3.74 o 
   3   8   8       98.61       91.14      4.97 o 
   4   8   8        4.70        1.78      1.41 o 
   5   8   8      442.96      417.62     10.58 o 
   6   8   8      112.41      115.81      8.36 o 
   7   8   8        0.93        1.03      1.91 o 
   8   8   8       35.20       18.25      8.43 o 
  -9   9   8        0.85        5.85      2.81 o 
  -8   9   8       68.08       55.24     21.48 o 
  -7   9   8        0.00        3.23      2.29 o 
  -6   9   8       29.14       26.12      5.37 o 
  -5   9   8      645.78      664.44     16.83 o 
  -4   9   8        2.05        2.94      1.95 o 
  -3   9   8       40.94       45.88      3.45 o 
  -2   9   8        0.04        1.07      1.47 o 
  -1   9   8       58.95       61.69      4.03 o 
   0   9   8       18.98       13.80      2.95 o 
   1   9   8        2.98        6.67      1.72 o 
   2   9   8      128.06      124.05      3.87 o 
   3   9   8      308.11      299.90      7.12 o 
   4   9   8        3.77        7.59      2.77 o 
   5   9   8        0.63        2.36      1.49 o 
   6   9   8       26.11       30.71      9.38 o 
   7   9   8       19.01       17.89      7.23 o 
   8   9   8       15.93       10.32      5.69 o 
  -9  10   8       21.15       18.00      8.13 o 
  -8  10   8        0.69        1.97      3.91 o 
  -7  10   8       82.78       87.03      8.24 o 
  -6  10   8      100.49       95.83      7.43 o 
  -5  10   8        1.87        2.07      1.43 o 
  -4  10   8       59.73       76.32      4.54 o 
  -3  10   8       78.80       93.15      4.49 o 
  -2  10   8      184.41      167.36      4.51 o 
  -1  10   8       41.31       42.53      2.76 o 
   0  10   8       46.89       46.45      4.95 o 
   1  10   8       56.27       54.24      2.60 o 
   2  10   8      191.28      192.36      4.81 o 
   3  10   8       45.87       48.10      5.80 o 
   4  10   8       32.77       26.19      7.80 o 
   5  10   8       18.26       13.62      4.40 o 
   6  10   8      335.12      314.81     14.23 o 
   7  10   8       81.74       76.47     11.39 o 
   8  10   8       28.93       21.42      7.41 o 
  -8  11   8        2.72        0.43      7.33 o 
  -7  11   8        0.15        4.19      1.94 o 
  -6  11   8       94.51      104.24      6.68 o 
  -5  11   8      282.92      304.36     11.60 o 
  -4  11   8        2.42        2.74      1.26 o 
  -3  11   8      267.70      263.72      9.13 o 
  -2  11   8       24.81       22.75      3.21 o 
  -1  11   8       12.31        8.55      1.73 o 
   0  11   8      391.80      401.98      8.76 o 
   1  11   8       28.93       26.36      4.21 o 
   2  11   8        1.35        0.79      1.38 o 
   3  11   8      127.44      115.43      5.75 o 
   4  11   8      776.22      787.73     15.65 o 
   5  11   8        0.00        0.61      1.98 o 
   6  11   8        4.42       -0.06      3.26 o 
   7  11   8        0.87       -4.20      4.99 o 
  -8  12   8       26.50       27.03      8.28 o 
  -7  12   8       42.61       52.29     16.89 o 
  -6  12   8       58.52       55.15     15.99 o 
  -5  12   8        6.30        6.80      2.94 o 
  -4  12   8       80.06       65.88      4.52 o 
  -3  12   8      606.78      635.63      9.77 o 
  -2  12   8      429.29      459.13      7.26 o 
  -1  12   8      132.18      141.49      4.36 o 
   0  12   8        0.40       -0.72      1.46 o 
   1  12   8     1848.40     2000.25     20.30 o 
   2  12   8        0.23        0.91      2.16 o 
   3  12   8      119.36      137.36      7.93 o 
   4  12   8       11.06        8.83      4.24 o 
   5  12   8      413.06      426.18     16.19 o 
   6  12   8       82.51       87.28      6.72 o 
   7  12   8       12.48        8.25      7.24 o 
  -7  13   8       25.84       16.61      6.74 o 
  -6  13   8       13.59       11.87      3.35 o 
  -5  13   8        3.00        1.83      1.44 o 
  -4  13   8        4.24        4.79      1.96 o 
  -3  13   8       99.70       99.62      5.01 o 
  -2  13   8        0.18        1.08      1.66 o 
  -1  13   8      136.67      138.22      3.92 o 
   0  13   8      119.63      118.77      4.49 o 
   1  13   8       71.86       75.55      5.13 o 
   2  13   8       16.66       17.08      4.79 o 
   3  13   8       71.49       65.04      6.68 o 
   4  13   8      126.67      136.68      8.33 o 
   5  13   8        0.67       -0.18      4.20 o 
   6  13   8       59.58       79.53     12.65 o 
  -6  14   8        2.53        7.72      5.05 o 
  -5  14   8        7.84        8.00      2.95 o 
  -4  14   8       67.95       78.91      4.62 o 
  -3  14   8      398.90      391.10     11.59 o 
  -2  14   8       70.68       75.06      6.51 o 
  -1  14   8       13.12       14.85      2.91 o 
   0  14   8       14.43       11.42      2.22 o 
   1  14   8     1292.62     1350.97     17.04 o 
   2  14   8       20.47       18.19      4.95 o 
   3  14   8       28.62       29.63     10.85 o 
   4  14   8        2.66        0.22      3.74 o 
   5  14   8       82.81       74.63     16.76 o 
  -6  15   8       46.12       40.13      9.73 o 
  -5  15   8       25.07       16.82      4.33 o 
  -4  15   8        9.56       11.77      3.46 o 
  -3  15   8       12.66       11.60      2.71 o 
  -2  15   8       69.28       66.18      3.74 o 
  -1  15   8        0.32        1.78      1.27 o 
   0  15   8       60.39       60.19      4.61 o 
   1  15   8       10.53        6.54      1.73 o 
   2  15   8       18.34       12.11      3.45 o 
   3  15   8        1.61        1.96      1.84 o 
   4  15   8       51.99       49.30     13.87 o 
   5  15   8        1.37        3.75      4.21 o 
  -5  16   8       14.92        9.87      5.83 o 
  -4  16   8      182.12      209.07      9.18 o 
  -3  16   8        2.25        3.39      1.69 o 
  -2  16   8       20.38       16.01      3.77 o 
  -1  16   8        7.90        4.84      1.79 o 
   0  16   8       38.27       35.24      5.75 o 
   1  16   8       47.78       47.71      7.65 o 
   2  16   8        1.58        3.25      1.78 o 
   3  16   8       45.25       41.68      6.02 o 
   4  16   8      189.05      221.57     11.94 o 
  -3  17   8       12.26       12.32      7.78 o 
  -2  17   8        0.93        2.62      1.64 o 
  -1  17   8        6.27        5.00      2.12 o 
   0  17   8       35.37       22.95      6.31 o 
   1  17   8       25.51       21.60      7.35 o 
   2  17   8       21.82       18.72      5.30 o 
  -1  18   8       26.23       23.89      9.21 o 
   0  18   8       21.62       14.68      5.19 o 
 -10   1   9        4.22        2.25      1.57 o 
  -9   1   9      147.96      170.13      5.23 o 
  -8   1   9       20.34       15.18      3.29 o 
  -7   1   9        6.19        4.55      1.78 o 
  -6   1   9       23.73       20.95      3.79 o 
  -5   1   9      148.45      162.42      2.95 o 
  -4   1   9        3.83        5.90      1.70 o 
  -3   1   9       10.30       13.00      1.71 o 
  -2   1   9        0.25        0.69      0.82 o 
  -1   1   9     1343.83     1274.07     17.04 o 
   0   1   9      170.34      175.98      6.23 o 
   1   1   9      374.57      375.26      6.02 o 
   2   1   9        4.49        3.25      1.07 o 
   3   1   9       20.19       13.90      5.82 o 
   4   1   9        6.12        4.92      2.08 o 
   5   1   9      159.51      174.73      5.43 o 
   6   1   9        0.53        1.57      1.64 o 
   7   1   9      132.70      124.76      5.10 o 
   8   1   9       22.54        9.57      5.55 o 
   9   1   9       14.67       11.90      5.45 o 
 -10   2   9        1.56        3.76      1.94 o 
  -9   2   9      166.12      186.02      5.40 o 
  -8   2   9       24.52       20.12      4.44 o 
  -7   2   9       23.49       20.61      3.44 o 
  -6   2   9      168.06      170.15      6.25 o 
  -5   2   9        5.80        8.20      1.76 o 
  -4   2   9       16.04       14.96      2.07 o 
  -3   2   9      142.25      164.73      3.77 o 
  -2   2   9       46.47       56.66      1.56 o 
  -1   2   9       13.75        8.46      2.00 o 
   0   2   9      236.48      253.55     10.03 o 
   1   2   9      118.29      137.33      2.71 o 
   2   2   9      160.81      160.62      4.59 o 
   3   2   9       39.60       37.67      4.50 o 
   4   2   9        0.36        2.81      1.44 o 
   5   2   9      281.48      258.22      7.03 o 
   6   2   9      187.33      183.72      4.82 o 
   7   2   9       52.78       49.20      4.57 o 
   8   2   9      324.59      336.21     14.66 o 
   9   2   9      362.77      413.83     30.90 o 
 -10   3   9       24.39       19.70      8.45 o 
  -9   3   9      120.39      112.14      5.37 o 
  -8   3   9      164.70      166.09      5.44 o 
  -7   3   9       12.02        9.45      2.47 o 
  -6   3   9       35.16       28.54      3.98 o 
  -5   3   9      109.34      118.96      4.57 o 
  -4   3   9       19.64       21.92      2.89 o 
  -3   3   9      749.81      801.63     14.36 o 
  -2   3   9      131.65      147.64      3.22 o 
  -1   3   9       63.26       67.78      1.78 o 
   0   3   9       58.95       41.17      3.07 o 
   1   3   9      120.30      121.39      4.00 o 
   2   3   9      135.95      144.73      3.35 o 
   3   3   9      103.09      114.05      5.32 o 
   4   3   9       44.72       50.43      3.24 o 
   5   3   9        1.51        2.77      1.71 o 
   6   3   9      315.53      310.92     10.13 o 
   7   3   9       62.96       68.98      8.99 o 
   8   3   9       21.37       18.04      5.86 o 
   9   3   9        0.00        3.87      2.30 o 
 -10   4   9        3.09        4.14      2.26 o 
  -9   4   9        4.05        4.59      1.64 o 
  -8   4   9      183.78      191.36      5.75 o 
  -7   4   9      122.69      132.28      4.03 o 
  -6   4   9       68.59       58.82      3.26 o 
  -5   4   9        7.65        9.79      2.74 o 
  -4   4   9       33.16       30.11      1.84 o 
  -3   4   9       53.16       47.79      2.27 o 
  -2   4   9       20.67       21.33      1.62 o 
  -1   4   9       76.82       64.27      1.62 o 
   0   4   9      242.46      273.09      4.05 o 
   1   4   9        0.04        1.56      0.99 o 
   2   4   9        0.63        0.19      1.76 o 
   3   4   9      144.34      150.26      8.94 o 
   4   4   9       89.86       95.58      4.53 o 
   5   4   9      251.62      245.10      8.05 o 
   6   4   9      772.95      801.68     19.43 o 
   7   4   9       49.71       39.96      5.43 o 
   8   4   9      157.15      160.65      9.85 o 
   9   4   9      192.77      151.08     28.67 o 
 -10   5   9       12.35       14.22      4.60 o 
  -9   5   9        4.65        4.69      2.10 o 
  -8   5   9        0.04       -1.29      2.06 o 
  -7   5   9       99.48       92.91      5.97 o 
  -6   5   9      148.22      144.79      4.11 o 
  -5   5   9      203.42      200.52      5.42 o 
  -4   5   9       59.99       60.18      4.02 o 
  -3   5   9        0.36        1.93      0.87 o 
  -2   5   9      549.43      556.16     10.31 o 
  -1   5   9      253.51      210.91      2.88 o 
   0   5   9      114.15      101.80      1.99 o 
   1   5   9      367.37      382.56      6.46 o 
   2   5   9      534.08      590.25      9.57 o 
   3   5   9      565.55      598.90     15.10 o 
   4   5   9       10.25        7.88      3.45 o 
   5   5   9        9.34        5.52      2.61 o 
   6   5   9      156.27      147.88     20.79 o 
   7   5   9       17.40       14.19      5.91 o 
   8   5   9       14.55       15.22      7.71 o 
  -9   6   9       32.52       26.31     11.93 o 
  -8   6   9        0.12        2.62      1.86 o 
  -7   6   9       95.26       96.22      6.12 o 
  -6   6   9       86.50       86.32      4.99 o 
  -5   6   9      338.93      385.24      9.71 o 
  -4   6   9      241.27      270.37      7.33 o 
  -3   6   9       82.34       71.75      3.14 o 
  -2   6   9        2.13        2.29      0.86 o 
  -1   6   9      198.96      206.97      4.26 o 
   0   6   9      784.72      765.09      8.63 o 
   1   6   9        0.20        0.40      1.03 o 
   2   6   9       13.97        8.66      2.77 o 
   3   6   9      369.76      370.48      8.04 o 
   4   6   9       48.65       42.42      2.68 o 
   5   6   9        0.24        1.61      2.63 o 
   6   6   9      144.11      152.30      6.56 o 
   7   6   9      345.89      334.97      8.96 o 
   8   6   9      450.82      502.31     26.00 o 
  -9   7   9        4.29        7.52      3.55 o 
  -8   7   9       24.50       16.46      6.41 o 
  -7   7   9        8.31        9.35      2.89 o 
  -6   7   9      321.62      316.92      8.23 o 
  -5   7   9       55.96       44.38      2.41 o 
  -4   7   9       38.00       44.61      3.48 o 
  -3   7   9        0.37        1.19      1.52 o 
  -2   7   9      206.04      218.67      3.86 o 
  -1   7   9       45.15       42.52      2.86 o 
   0   7   9        2.38        2.58      1.02 o 
   1   7   9       99.95      118.16      4.79 o 
   2   7   9      610.51      653.29     11.41 o 
   3   7   9       59.17       58.65      2.89 o 
   4   7   9        1.90        2.15      0.94 o 
   5   7   9       13.34        9.63      3.70 o 
   6   7   9       55.30       59.47      5.24 o 
   7   7   9      143.83      178.98      7.64 o 
   8   7   9        9.56        5.13      4.02 o 
  -9   8   9      182.08      187.37     12.59 o 
  -8   8   9        1.38        0.21      2.49 o 
  -7   8   9       20.35       18.01      5.70 o 
  -6   8   9       15.41       17.09      5.83 o 
  -5   8   9       94.50      102.07      5.22 o 
  -4   8   9       73.50       77.66      4.96 o 
  -3   8   9        4.20        6.05      1.84 o 
  -2   8   9      182.35      166.92      5.21 o 
  -1   8   9       51.84       50.79      3.09 o 
   0   8   9       40.38       38.98      3.79 o 
   1   8   9      116.07      123.92      5.65 o 
   2   8   9        6.95        2.99      1.93 o 
   3   8   9       19.67       19.72      4.18 o 
   4   8   9      269.27      261.23      6.98 o 
   5   8   9      286.03      305.78     10.81 o 
   6   8   9       84.67       76.16      6.34 o 
   7   8   9       58.86       51.99     11.05 o 
   8   8   9      129.45      154.02     10.42 o 
  -9   9   9       32.28       32.48     11.59 o 
  -8   9   9       27.00       23.49      9.63 o 
  -7   9   9       81.97       82.14      5.89 o 
  -6   9   9        2.65        2.72      2.77 o 
  -5   9   9      204.99      221.10      8.25 o 
  -4   9   9       18.58       18.17      4.01 o 
  -3   9   9        6.71        7.76      1.81 o 
  -2   9   9       23.59       20.43      4.15 o 
  -1   9   9      390.77      390.42      6.36 o 
   0   9   9      162.03      159.99      4.53 o 
   1   9   9       32.57       35.58      3.14 o 
   2   9   9        9.20       14.64      3.76 o 
   3   9   9      103.65      110.35      4.09 o 
   4   9   9        1.68        2.55      1.97 o 
   5   9   9      643.95      682.09     22.94 o 
   6   9   9        0.06       -0.91      3.08 o 
   7   9   9        7.32        9.03      2.56 o 
  -8  10   9       48.17       37.14     14.79 o 
  -7  10   9        0.04        1.27      2.59 o 
  -6  10   9        2.22        3.46      3.29 o 
  -5  10   9      226.91      224.19     11.01 o 
  -4  10   9       22.51       23.17      3.93 o 
  -3  10   9       97.16      104.76      4.04 o 
  -2  10   9      107.03      113.67      3.60 o 
  -1  10   9      467.79      503.33     10.13 o 
   0  10   9      214.50      232.08      7.97 o 
   1  10   9      153.24      167.74      5.15 o 
   2  10   9       15.40       16.39      3.61 o 
   3  10   9      450.27      457.62     12.22 o 
   4  10   9      532.12      647.07     18.92 o 
   5  10   9       85.59       86.92      5.53 o 
   6  10   9      131.38      139.88     16.45 o 
   7  10   9        0.00        5.07      3.44 o 
  -8  11   9        8.93        5.10      3.60 o 
  -7  11   9        5.65        9.89      5.52 o 
  -6  11   9       13.54       11.02      3.25 o 
  -5  11   9       20.76       18.59      4.03 o 
  -4  11   9       11.56        7.75      2.53 o 
  -3  11   9      665.50      717.01     10.35 o 
  -2  11   9        6.27        6.92      2.09 o 
  -1  11   9        0.19        1.65      0.94 o 
   0  11   9        1.00        1.63      1.27 o 
   1  11   9      285.73      296.41      6.20 o 
   2  11   9      203.54      220.96      6.72 o 
   3  11   9      132.11      134.46      9.31 o 
   4  11   9       31.48       28.44     10.03 o 
   5  11   9      274.72      266.82     11.01 o 
   6  11   9       45.36       30.06     21.65 o 
   7  11   9       43.54       37.25     14.92 o 
  -7  12   9        0.00        1.42      2.64 o 
  -6  12   9        8.93        6.96      2.54 o 
  -5  12   9      120.14      126.55      5.83 o 
  -4  12   9      158.48      170.02      6.91 o 
  -3  12   9       13.81       17.12      4.02 o 
  -2  12   9      118.37      129.16      4.36 o 
  -1  12   9      458.72      485.22      8.96 o 
   0  12   9       32.13       26.56      4.29 o 
   1  12   9        2.36        3.31      2.21 o 
   2  12   9      224.75      213.24     11.71 o 
   3  12   9      334.14      354.16     11.37 o 
   4  12   9        0.94        5.54      4.09 o 
   5  12   9        0.01        2.91      2.43 o 
   6  12   9       15.88       10.92      8.63 o 
  -7  13   9        6.86        4.93      3.92 o 
  -6  13   9       30.12       24.84     11.82 o 
  -5  13   9       56.01       50.61      4.17 o 
  -4  13   9      209.17      214.66      7.01 o 
  -3  13   9      199.02      219.70      9.32 o 
  -2  13   9       82.80       83.43      5.79 o 
  -1  13   9       70.41       62.18      4.33 o 
   0  13   9       46.97       38.07      3.30 o 
   1  13   9        0.15        2.82      1.46 o 
   2  13   9      276.62      262.09      6.53 o 
   3  13   9        8.82       12.99      5.81 o 
   4  13   9       29.66       27.43     10.51 o 
   5  13   9        2.88        3.61      2.60 o 
   6  13   9        6.44        6.13      5.36 o 
  -6  14   9        0.46        5.04      3.32 o 
  -5  14   9        0.61        3.63      2.22 o 
  -4  14   9       81.34       72.45      8.03 o 
  -3  14   9      140.30      160.82      7.53 o 
  -2  14   9       24.45       19.66      4.17 o 
  -1  14   9       32.43       29.78      3.16 o 
   0  14   9      225.19      230.01      6.48 o 
   1  14   9       20.09       18.44      5.21 o 
   2  14   9       43.76       30.98      6.05 o 
   3  14   9        9.30       12.56      5.97 o 
   4  14   9       95.73       88.86      7.12 o 
   5  14   9       28.38       31.12     14.59 o 
  -5  15   9       21.42       21.34      7.56 o 
  -4  15   9        0.57       -1.05      2.26 o 
  -3  15   9       11.54       10.79      3.59 o 
  -2  15   9        1.04        2.74      1.94 o 
  -1  15   9       39.84       31.99      6.68 o 
   0  15   9       32.92       34.75      4.08 o 
   1  15   9       17.58       15.56      4.02 o 
   2  15   9       11.50        8.89      4.58 o 
   3  15   9       22.92       14.67      4.24 o 
   4  15   9       15.64       12.19      6.08 o 
  -4  16   9        5.06       11.02      3.85 o 
  -3  16   9        1.91        3.85      2.49 o 
  -2  16   9        0.09        2.86      1.70 o 
  -1  16   9       25.88       25.05      5.54 o 
   0  16   9       50.04       30.61     10.83 o 
   1  16   9        0.03        0.67      2.47 o 
   2  16   9        0.21        0.96      1.81 o 
   3  16   9       15.69       12.26      4.11 o 
  -2  17   9        2.39        3.73      1.96 o 
  -1  17   9       39.32       30.96      8.05 o 
   0  17   9        4.72        6.79      3.39 o 
   1  17   9        8.55        8.48      3.76 o 
 -10   0  10        2.57        2.16      2.73 o 
  -9   0  10      123.11      101.24     12.48 o 
  -8   0  10       31.78       31.87      7.79 o 
  -7   0  10       55.77       42.95     13.18 o 
  -6   0  10     1209.09     1277.87     36.66 o 
  -5   0  10       20.51       22.50      4.26 o 
  -4   0  10      460.49      454.54      7.87 o 
  -3   0  10      303.68      316.46     10.64 o 
  -2   0  10        3.40        0.67      2.30 o 
  -1   0  10       41.60       34.05      7.01 o 
   0   0  10        0.62        4.78      3.05 o 
   1   0  10      308.58      321.72      8.02 o 
   2   0  10      301.77      300.46      7.44 o 
   3   0  10        7.36        3.81      1.80 o 
   4   0  10      292.78      286.68     14.85 o 
   5   0  10      149.49      141.34     15.63 o 
   6   0  10      568.65      572.76     16.42 o 
   7   0  10       16.18       15.93      4.83 o 
   8   0  10        4.93        3.52      5.27 o 
 -10   1  10        2.27        2.73      2.27 o 
  -9   1  10       82.72       83.22      6.70 o 
  -8   1  10       51.47       52.94      6.67 o 
  -7   1  10       29.83       33.05      5.40 o 
  -6   1  10        0.07        3.14      2.14 o 
  -5   1  10        0.46        1.87      1.79 o 
  -4   1  10        0.06        1.80      0.94 o 
  -3   1  10       82.41       77.45      2.80 o 
  -2   1  10      151.57      168.84      3.82 o 
  -1   1  10        5.39        2.63      1.65 o 
   0   1  10        3.29        8.07      3.50 o 
   1   1  10       77.08       93.18      4.02 o 
   2   1  10      270.20      254.16      4.03 o 
   3   1  10        2.64        2.85      2.75 o 
   4   1  10       18.05       26.45      6.01 o 
   5   1  10      118.06      132.41     11.03 o 
   6   1  10       10.60       13.27      4.16 o 
   7   1  10        2.39        3.58      1.81 o 
   8   1  10        3.14        4.56      3.18 o 
 -10   2  10       46.99       36.53      4.41 o 
  -9   2  10       68.67       71.56      7.61 o 
  -8   2  10      228.39      245.43     12.04 o 
  -7   2  10        1.52       -0.22      2.28 o 
  -6   2  10      434.56      451.97      9.32 o 
  -5   2  10        0.00        1.77      1.37 o 
  -4   2  10      174.99      160.80      3.59 o 
  -3   2  10        7.32        6.46      1.44 o 
  -2   2  10       91.06       71.39      2.22 o 
  -1   2  10      122.44      120.60      3.14 o 
   0   2  10        8.92        8.38      6.23 o 
   1   2  10      398.06      401.18      6.06 o 
   2   2  10       25.74       28.04      4.36 o 
   3   2  10       57.56       60.82      5.56 o 
   4   2  10      203.53      214.50     15.55 o 
   5   2  10       20.79       23.85      5.38 o 
   6   2  10      135.94      145.95      5.57 o 
   7   2  10       76.20       75.86      7.41 o 
   8   2  10        9.63        9.72      5.12 o 
 -10   3  10        3.18        4.93      2.55 o 
  -9   3  10       49.99       56.61      6.59 o 
  -8   3  10        1.70        3.57      2.00 o 
  -7   3  10       11.62       12.40      3.14 o 
  -6   3  10      206.93      217.00      5.70 o 
  -5   3  10      108.36      101.67      4.63 o 
  -4   3  10       22.11       17.06      3.27 o 
  -3   3  10       18.88       14.97      2.61 o 
  -2   3  10        1.02        0.11      0.78 o 
  -1   3  10       38.14       29.31      3.23 o 
   0   3  10      130.50      134.59      3.19 o 
   1   3  10        9.36        9.60      0.95 o 
   2   3  10       88.02       87.34      3.05 o 
   3   3  10       30.07       30.94      9.74 o 
   4   3  10        3.75        3.47      2.98 o 
   5   3  10        3.52        3.58      2.65 o 
   6   3  10      208.30      215.21      5.81 o 
   7   3  10      110.28      111.70      7.33 o 
   8   3  10       53.62       30.08     10.27 o 
  -9   4  10        9.27        4.56      3.07 o 
  -8   4  10        3.91        3.62      2.04 o 
  -7   4  10        3.56        6.96      2.12 o 
  -6   4  10       17.13       15.71      3.95 o 
  -5   4  10       26.40       23.71      4.67 o 
  -4   4  10        5.37        5.19      2.34 o 
  -3   4  10       88.19       95.94      2.75 o 
  -2   4  10       20.01       13.52      2.86 o 
  -1   4  10      327.65      321.30      4.59 o 
   0   4  10       76.00       75.10      4.44 o 
   1   4  10       12.16       12.45      1.85 o 
   2   4  10       46.26       45.74     11.91 o 
   3   4  10       12.26       10.75      2.75 o 
   4   4  10       47.41       44.98      3.56 o 
   5   4  10       46.68       50.56      3.81 o 
   6   4  10        0.51        0.22      2.33 o 
   7   4  10      106.65      102.19      5.49 o 
   8   4  10        7.88        9.51      2.89 o 
  -9   5  10      113.54      110.25      5.24 o 
  -8   5  10       62.59       57.53      8.67 o 
  -7   5  10        2.56        3.28      1.63 o 
  -6   5  10      643.70      657.93     11.63 o 
  -5   5  10      107.41      113.31      6.03 o 
  -4   5  10       25.72       32.73      3.09 o 
  -3   5  10        1.28        4.12      1.62 o 
  -2   5  10       74.06       80.11      2.58 o 
  -1   5  10      269.84      280.17      4.41 o 
   0   5  10       37.44       37.08      1.94 o 
   1   5  10      256.77      298.77     10.29 o 
   2   5  10       51.63       56.40      2.99 o 
   3   5  10        4.51        4.67      3.33 o 
   4   5  10        2.91        0.37      2.62 o 
   5   5  10       72.70       74.81      3.20 o 
   6   5  10      126.55      120.76      6.22 o 
   7   5  10      106.78       96.17     18.33 o 
   8   5  10      133.58      133.89      6.06 o 
  -9   6  10       27.40       27.29      7.49 o 
  -8   6  10      368.50      374.29     15.00 o 
  -7   6  10       91.20      100.84      5.45 o 
  -6   6  10        2.85        4.15      1.74 o 
  -5   6  10      281.29      279.86      7.98 o 
  -4   6  10        5.46        3.90      2.14 o 
  -3   6  10      821.83      851.41     11.57 o 
  -2   6  10      132.42      139.70      3.04 o 
  -1   6  10       18.68       21.93      2.28 o 
   0   6  10      235.04      253.55      5.27 o 
   1   6  10      258.10      245.78      8.60 o 
   2   6  10       15.41       14.38      4.13 o 
   3   6  10       29.89       32.75      7.17 o 
   4   6  10        5.10        5.30      2.28 o 
   5   6  10        0.02        0.66      1.38 o 
   6   6  10        4.11        2.71      2.49 o 
   7   6  10        4.84        5.40      2.48 o 
   8   6  10        6.15        8.28      4.17 o 
  -9   7  10       98.65       98.21      7.29 o 
  -8   7  10        3.27        4.77      2.50 o 
  -7   7  10      140.52      128.70      6.63 o 
  -6   7  10      114.28      111.09      5.61 o 
  -5   7  10       99.25      106.21      7.23 o 
  -4   7  10       23.04       22.26      4.18 o 
  -3   7  10      118.41      116.94      4.13 o 
  -2   7  10        5.55        4.81      1.38 o 
  -1   7  10      384.51      426.48      7.19 o 
   0   7  10       62.53       78.61      2.94 o 
   1   7  10        7.85        9.27      2.45 o 
   2   7  10       41.41       41.12      2.72 o 
   3   7  10      181.87      184.08      8.62 o 
   4   7  10       49.33       51.35      3.52 o 
   5   7  10        0.59        0.38      1.88 o 
   6   7  10      104.12      107.11      5.53 o 
   7   7  10        2.59        6.82      3.63 o 
  -8   8  10        6.78        3.70      3.02 o 
  -7   8  10      123.28      110.78      6.66 o 
  -6   8  10        0.18        2.09      2.63 o 
  -5   8  10      604.99      652.02     13.76 o 
  -4   8  10       61.61       68.71      3.60 o 
  -3   8  10       18.61       24.74      4.00 o 
  -2   8  10      150.09      149.74      4.02 o 
  -1   8  10      140.97      129.79      4.46 o 
   0   8  10       82.66       88.43      2.91 o 
   1   8  10       28.76       30.07      3.81 o 
   2   8  10       32.61       32.09      6.42 o 
   3   8  10      225.28      220.16      5.98 o 
   4   8  10        8.82        8.24      3.01 o 
   5   8  10      137.07      105.14     16.07 o 
   6   8  10        4.05        3.78      3.05 o 
   7   8  10      111.22      119.73      6.45 o 
  -8   9  10       11.71        5.29      3.27 o 
  -7   9  10        6.89        7.32      3.10 o 
  -6   9  10      106.16      115.72      5.97 o 
  -5   9  10      300.25      302.33     13.89 o 
  -4   9  10      132.28      136.97      4.50 o 
  -3   9  10       39.43       41.06      7.32 o 
  -2   9  10        0.59        1.71      1.05 o 
  -1   9  10      172.04      153.34      3.94 o 
   0   9  10       36.45       40.02      3.39 o 
   1   9  10       38.93       39.79      4.25 o 
   2   9  10        7.62        6.93      1.86 o 
   3   9  10        4.18        5.35      2.49 o 
   4   9  10      282.23      280.86     11.62 o 
   5   9  10       40.21       37.68      4.31 o 
   6   9  10       27.96       21.37     12.72 o 
   7   9  10       11.02       16.55      8.89 o 
  -8  10  10        0.63        0.86      3.06 o 
  -7  10  10        2.59        6.25      2.60 o 
  -6  10  10        5.51        5.06      2.42 o 
  -5  10  10        6.54        6.52      2.42 o 
  -4  10  10       68.07       66.32      9.49 o 
  -3  10  10      229.97      228.69      6.42 o 
  -2  10  10        8.59        6.16      2.05 o 
  -1  10  10      183.42      189.94      5.81 o 
   0  10  10      103.38      109.26      2.91 o 
   1  10  10       68.87       72.80      3.28 o 
   2  10  10      198.92      206.12     11.70 o 
   3  10  10       32.30       27.96      8.30 o 
   4  10  10       52.53       30.80     10.94 o 
   5  10  10        2.74        3.76      5.91 o 
   6  10  10        4.16        6.40      6.82 o 
  -7  11  10       40.02       36.79      9.73 o 
  -6  11  10       77.16       74.84      8.57 o 
  -5  11  10        4.59        6.05      2.25 o 
  -4  11  10      166.98      159.68      6.92 o 
  -3  11  10       51.72       50.24      3.99 o 
  -2  11  10       78.34       83.99      4.09 o 
  -1  11  10       15.94       14.54      3.88 o 
   0  11  10        0.19        0.64      1.25 o 
   1  11  10       70.82       72.66      3.84 o 
   2  11  10      192.62      203.96     10.21 o 
   3  11  10      126.01      129.00      6.18 o 
   4  11  10       49.68       44.90     16.36 o 
   5  11  10        0.97        0.31      3.19 o 
   6  11  10       28.14       20.68     15.09 o 
  -7  12  10       27.13       21.78      7.80 o 
  -6  12  10       17.71       16.04      6.42 o 
  -5  12  10        7.42        3.62      2.67 o 
  -4  12  10       74.99       82.59      5.01 o 
  -3  12  10      195.41      191.04      7.39 o 
  -2  12  10        8.69        9.64      2.38 o 
  -1  12  10        2.13        2.87      1.52 o 
   0  12  10        7.49        8.14      2.63 o 
   1  12  10      445.52      469.13      9.13 o 
   2  12  10       53.24       48.52      5.92 o 
   3  12  10        0.13        1.19      2.48 o 
   4  12  10        5.61        3.72      3.34 o 
   5  12  10      123.50      134.30      9.18 o 
  -6  13  10       40.34       34.67      9.40 o 
  -5  13  10        8.96        5.62      2.82 o 
  -4  13  10      219.36      229.55     15.62 o 
  -3  13  10      349.71      350.45      6.62 o 
  -2  13  10      198.54      194.85      5.77 o 
  -1  13  10        2.83        3.65      1.13 o 
   0  13  10      197.79      228.98      7.62 o 
   1  13  10      193.59      183.51      6.19 o 
   2  13  10       15.17       17.31      5.32 o 
   3  13  10       23.18       22.80      6.77 o 
   4  13  10       96.52       91.61      8.17 o 
   5  13  10       49.96       46.05     17.58 o 
  -5  14  10        0.69        1.23      2.06 o 
  -4  14  10      134.10      133.22      5.99 o 
  -3  14  10       21.93       20.18      5.37 o 
  -2  14  10       67.70       55.43      6.08 o 
  -1  14  10        0.44        3.27      2.06 o 
   0  14  10       58.10       62.03      4.51 o 
   1  14  10       21.92       17.44      5.10 o 
   2  14  10       92.72       98.20     11.13 o 
   3  14  10        1.73        4.30      2.54 o 
   4  14  10        4.87        4.68      3.15 o 
  -4  15  10        4.68        5.23      2.19 o 
  -3  15  10       23.30       12.52      3.08 o 
  -2  15  10       92.22       94.85      4.83 o 
  -1  15  10       14.97       13.01      4.04 o 
   0  15  10        6.03        3.84      2.63 o 
   1  15  10      167.27      174.45     11.74 o 
   2  15  10       22.74       17.40      6.34 o 
   3  15  10        1.60        0.86      2.64 o 
  -3  16  10       44.42       34.56      9.34 o 
  -2  16  10        6.01        3.20      1.66 o 
  -1  16  10        2.35        2.47      1.73 o 
   0  16  10        0.04        1.92      3.05 o 
   1  16  10       26.06       22.00      8.21 o 
   2  16  10       14.08       10.23      8.36 o 
  -9   1  11       20.39       24.16      6.09 o 
  -8   1  11      268.16      268.84     10.03 o 
  -7   1  11      269.84      279.69      7.44 o 
  -6   1  11      326.42      349.55      9.30 o 
  -5   1  11      187.21      202.50      7.85 o 
  -4   1  11       62.35       65.81      2.23 o 
  -3   1  11      350.30      370.70      6.69 o 
  -2   1  11      318.31      294.55      4.72 o 
  -1   1  11     1267.29     1359.53     38.71 o 
   0   1  11        4.78        4.42      2.81 o 
   2   1  11      663.47      691.54     26.24 o 
   3   1  11       28.88       20.23      5.98 o 
   4   1  11      149.02      164.21     11.33 o 
   5   1  11        7.01        6.77      3.08 o 
   6   1  11      280.32      283.35      9.31 o 
   7   1  11        7.71        9.84      4.18 o 
   8   1  11        0.30        3.18      3.02 o 
  -9   2  11        1.48        2.66      1.46 o 
  -8   2  11      112.23      115.20      7.37 o 
  -7   2  11       46.81       43.08      8.89 o 
  -6   2  11        9.47       10.30      2.45 o 
  -5   2  11       42.40       51.89      7.90 o 
  -4   2  11      132.79      116.57      4.20 o 
  -3   2  11       16.75       17.57      1.89 o 
  -2   2  11      500.78      508.40     15.15 o 
  -1   2  11      280.32      295.88      5.75 o 
   0   2  11       19.76       14.25      3.69 o 
   1   2  11       18.53       19.47      5.48 o 
   2   2  11     1522.35     1623.33     33.03 o 
   3   2  11       83.80       87.44      4.99 o 
   4   2  11      142.74      135.98      5.57 o 
   5   2  11        0.05        1.37      1.91 o 
   6   2  11      116.32      127.56      5.61 o 
   7   2  11       13.99        9.35      4.38 o 
   8   2  11        0.38       -0.25      2.96 o 
  -9   3  11       20.57       13.39      3.82 o 
  -8   3  11        0.01        1.91      2.17 o 
  -7   3  11       22.12       17.36      3.52 o 
  -6   3  11       10.64       11.71      2.39 o 
  -5   3  11      151.42      146.88      7.61 o 
  -4   3  11      246.81      259.01      7.98 o 
  -3   3  11       98.91       91.70      3.29 o 
  -2   3  11      261.73      272.78      4.23 o 
  -1   3  11      550.13      518.36      7.44 o 
   0   3  11        1.31        2.99      1.71 o 
   1   3  11        0.69        3.05      2.21 o 
   2   3  11      315.88      310.93     12.75 o 
   3   3  11      267.74      269.46      8.02 o 
   4   3  11      101.32      103.33      5.44 o 
   5   3  11       50.61       58.63      4.13 o 
   6   3  11      306.43      309.27     11.36 o 
   7   3  11       25.77       23.71      9.80 o 
   8   3  11       42.23       21.72     18.32 o 
  -9   4  11      192.99      204.01     13.50 o 
  -8   4  11       29.87       24.78      5.09 o 
  -7   4  11      158.01      167.65      6.89 o 
  -6   4  11      312.37      309.97     10.09 o 
  -5   4  11       74.93       79.68      4.81 o 
  -4   4  11       92.02       87.24      3.05 o 
  -3   4  11        0.15        1.21      1.01 o 
  -2   4  11        1.81        2.62      1.10 o 
  -1   4  11       23.67       31.27      3.22 o 
   0   4  11      149.22      152.36      4.38 o 
   1   4  11      266.62      255.57     10.00 o 
   2   4  11      276.60      292.53     11.91 o 
   3   4  11      106.23      121.06      7.54 o 
   4   4  11      157.44      149.36     10.63 o 
   5   4  11       32.93       25.98      8.37 o 
   6   4  11      177.08      194.62      7.08 o 
   7   4  11        2.76        3.19      2.72 o 
   8   4  11        2.88        3.62      1.87 o 
  -9   5  11       17.94       14.03      3.58 o 
  -8   5  11      112.35      112.89      7.20 o 
  -7   5  11        1.89        2.55      1.91 o 
  -6   5  11       39.60       35.51      6.69 o 
  -5   5  11      331.20      341.38      7.36 o 
  -4   5  11      244.01      263.61      6.63 o 
  -3   5  11       55.63       51.02      2.63 o 
  -2   5  11        0.04        1.73      1.63 o 
  -1   5  11       58.88       64.57      2.54 o 
   0   5  11        3.20        3.80      1.44 o 
   1   5  11        3.54        6.11      2.54 o 
   2   5  11        0.85        2.13      2.92 o 
   3   5  11       16.44       12.51      4.25 o 
   4   5  11        2.85        4.39      3.02 o 
   5   5  11       76.52       58.74     16.31 o 
   6   5  11      105.80       92.02      7.05 o 
   7   5  11        0.96        4.06      2.99 o 
  -9   6  11       77.70       69.39      7.58 o 
  -8   6  11        0.30        5.76      3.30 o 
  -7   6  11       71.30       71.48      9.75 o 
  -6   6  11      148.60      165.91      9.39 o 
  -5   6  11      828.68      840.63     17.10 o 
  -4   6  11      182.98      189.59      5.11 o 
  -3   6  11       25.65       25.01      3.77 o 
  -2   6  11       73.32       85.15      6.54 o 
  -1   6  11       64.91       71.69      3.89 o 
   0   6  11      135.25      126.18      3.79 o 
   1   6  11      150.67      159.75      5.66 o 
   2   6  11      102.47      108.28      6.44 o 
   3   6  11       72.49       78.39      6.92 o 
   4   6  11       52.80       46.96      7.10 o 
   5   6  11        0.62       -0.91      2.48 o 
   6   6  11       36.77       31.25     10.85 o 
   7   6  11        7.37        4.05      2.94 o 
  -8   7  11       96.30       96.50      6.74 o 
  -7   7  11      152.39      154.74      6.75 o 
  -6   7  11      100.81       93.65      6.24 o 
  -5   7  11       25.27       25.37      4.95 o 
  -4   7  11        6.37        5.10      2.18 o 
  -3   7  11       21.42       16.68      4.45 o 
  -2   7  11        3.35        2.38      1.58 o 
  -1   7  11       77.48       78.86      3.53 o 
   0   7  11        1.91        2.79      1.59 o 
   1   7  11       56.08       50.76      3.56 o 
   2   7  11      164.44      161.25      5.15 o 
   3   7  11       33.83       32.17      7.32 o 
   4   7  11        6.90        9.52      5.85 o 
   5   7  11       72.55       72.65      5.86 o 
   6   7  11        2.34        4.27      2.49 o 
   7   7  11       93.30       97.30      6.18 o 
  -8   8  11        2.28        4.41      2.07 o 
  -7   8  11      132.10      141.50      8.56 o 
  -6   8  11      223.34      224.93      8.05 o 
  -5   8  11      662.71      720.74     13.06 o 
  -4   8  11       28.36       22.93      4.55 o 
  -3   8  11        1.10        2.80      1.67 o 
  -2   8  11      367.26      391.71      8.85 o 
  -1   8  11        0.00        0.64      1.45 o 
   0   8  11      324.50      349.05      6.83 o 
   1   8  11        2.58        1.46      1.41 o 
   2   8  11       46.07       43.11      4.53 o 
   3   8  11      268.53      290.41     11.26 o 
   4   8  11        1.96        2.64      5.59 o 
   5   8  11      125.73      103.26      5.26 o 
   6   8  11       68.08       61.46      5.23 o 
   7   8  11       63.74       37.55     23.55 o 
  -8   9  11       24.31       17.34      5.66 o 
  -7   9  11      194.27      203.07     13.07 o 
  -6   9  11      121.80      119.84      6.71 o 
  -5   9  11       21.65       16.95      3.46 o 
  -4   9  11       20.19       19.38      4.23 o 
  -3   9  11      259.46      279.95     15.43 o 
  -2   9  11      133.80      140.40      5.49 o 
  -1   9  11      110.62       99.23      3.86 o 
   0   9  11       25.89       27.47      5.40 o 
   1   9  11       77.06       72.75      4.48 o 
   2   9  11      161.08      172.40      5.70 o 
   3   9  11       75.74       77.37      5.04 o 
   4   9  11        0.11        2.28      2.09 o 
   5   9  11        0.78        1.37      4.36 o 
   6   9  11       99.95      113.72      9.80 o 
  -7  10  11        0.25        1.60      2.20 o 
  -6  10  11      323.44      333.62     13.47 o 
  -5  10  11       10.43       10.01      3.50 o 
  -4  10  11      232.91      237.67      6.29 o 
  -3  10  11       36.71       36.01      6.44 o 
  -2  10  11        0.48        1.66      1.85 o 
  -1  10  11        6.09        6.10      2.19 o 
   0  10  11        0.00        0.86      1.55 o 
   1  10  11      219.01      234.57      7.10 o 
   2  10  11        0.25        0.77      2.24 o 
   3  10  11        3.03        4.29      3.20 o 
   4  10  11       79.20       81.18     12.01 o 
   5  10  11        0.49       -0.79      5.75 o 
   6  10  11       37.88       31.78     18.85 o 
  -7  11  11       35.29       34.10     12.96 o 
  -6  11  11        0.45        0.61      2.10 o 
  -5  11  11        0.79        1.51      1.39 o 
  -4  11  11      150.31      160.38      5.40 o 
  -3  11  11      206.83      218.92      6.80 o 
  -2  11  11       68.93       79.34      7.54 o 
  -1  11  11      233.32      256.68      7.42 o 
   0  11  11      259.54      261.26      7.03 o 
   1  11  11        6.33        3.80      1.99 o 
   2  11  11      149.56      169.29      8.75 o 
   3  11  11       26.29       24.55      6.55 o 
   4  11  11       24.14       14.21      8.66 o 
   5  11  11       26.50       22.58     15.14 o 
  -6  12  11       79.63       79.88      8.58 o 
  -5  12  11        1.55        2.77      1.60 o 
  -4  12  11      359.82      376.40     16.39 o 
  -3  12  11       21.05       17.79      4.34 o 
  -2  12  11       13.05       10.83      3.64 o 
  -1  12  11       17.68       16.07      4.05 o 
   0  12  11        0.14        0.78      1.73 o 
   1  12  11      183.91      192.84      6.13 o 
   2  12  11      110.54      121.71      5.33 o 
   3  12  11        5.09       10.99      7.08 o 
   4  12  11        5.71        5.19      2.87 o 
   5  12  11      109.16      101.11      8.55 o 
  -5  13  11        0.56        2.60      1.14 o 
  -4  13  11      192.08      188.37      7.82 o 
  -3  13  11        5.79        5.87      2.49 o 
  -2  13  11      138.91      149.72      7.10 o 
  -1  13  11       19.43       17.23      4.49 o 
   0  13  11      157.99      160.97      5.46 o 
   1  13  11       29.24       16.05      6.70 o 
   2  13  11      221.16      227.11      8.00 o 
   3  13  11       38.00       32.40      9.90 o 
   4  13  11        3.87        4.08      3.04 o 
  -4  14  11       17.65       16.20      5.08 o 
  -3  14  11       12.53       10.98      3.25 o 
  -2  14  11       37.35       30.66      6.26 o 
  -1  14  11       44.49       43.96      5.98 o 
   0  14  11       27.09       15.95      4.29 o 
   1  14  11       32.80       25.55      8.11 o 
   2  14  11      175.90      182.37      6.21 o 
   3  14  11       97.65      117.75      6.62 o 
  -3  15  11       24.93       16.51      5.99 o 
  -2  15  11      105.33       91.61      5.54 o 
  -1  15  11       38.12       34.46      8.70 o 
   0  15  11        5.87        6.23      2.69 o 
   1  15  11       18.94       13.70      6.45 o 
   2  15  11      143.04      153.92     10.86 o 
  -9   0  12        5.44        3.14      4.52 o 
  -8   0  12       48.43       41.20     10.48 o 
  -7   0  12      955.49     1057.48     19.38 o 
  -6   0  12       34.50       24.15      5.33 o 
  -5   0  12        6.34        4.34      2.71 o 
  -4   0  12      205.79      202.57      7.75 o 
  -3   0  12      206.49      222.33     10.51 o 
  -2   0  12     2300.25     2338.53     49.00 o 
  -1   0  12     2791.14     2944.31     64.44 o 
   0   0  12      133.80      162.29     31.82 o 
   1   0  12     2732.71     2899.77     78.86 o 
   2   0  12      784.39      834.76     34.98 o 
   3   0  12       20.39       27.39      9.67 o 
   4   0  12       70.01       45.17     23.10 o 
   5   0  12       32.50       26.25     11.74 o 
   6   0  12       25.11       18.96      7.44 o 
  -9   1  12        4.72        4.54      2.57 o 
  -8   1  12        0.00        0.83      2.11 o 
  -7   1  12        2.70        4.40      2.07 o 
  -6   1  12       27.34       34.40      7.02 o 
  -5   1  12       79.49       82.06      4.88 o 
  -4   1  12       60.30       69.89      6.68 o 
  -3   1  12       47.42       52.71     10.60 o 
  -2   1  12      384.50      422.10     10.88 o 
  -1   1  12      262.21      252.93      8.54 o 
   0   1  12       11.65        9.26      3.01 o 
   1   1  12      266.85      255.11     10.55 o 
   2   1  12       11.93        9.25      5.43 o 
   3   1  12       57.18       47.55     13.41 o 
   4   1  12        0.02        1.73      1.92 o 
   5   1  12       75.25       83.02     11.68 o 
   6   1  12       21.27       18.18      8.46 o 
  -9   2  12      120.58      136.91      6.80 o 
  -8   2  12       42.27       29.94      8.80 o 
  -7   2  12      236.79      252.11      6.72 o 
  -6   2  12       24.84       29.19      5.70 o 
  -5   2  12        0.62        3.16      2.07 o 
  -4   2  12        5.52        3.66      1.92 o 
  -3   2  12        6.50        6.62      1.68 o 
  -2   2  12      522.44      553.57      9.70 o 
  -1   2  12      608.03      636.64     16.88 o 
   0   2  12        0.76        4.29      2.40 o 
   1   2  12      733.18      862.90    107.14 o 
   2   2  12      396.10      445.45     21.55 o 
   3   2  12       49.52       51.04      5.67 o 
   4   2  12       14.08       14.30      5.19 o 
   5   2  12       68.38       75.30      5.96 o 
   6   2  12        3.12        0.84      4.02 o 
   7   2  12      173.11      170.92      8.75 o 
  -9   3  12       10.07        7.63      3.74 o 
  -8   3  12       24.57       15.51      4.38 o 
  -7   3  12       65.32       76.64      6.16 o 
  -6   3  12       72.11       77.08      3.55 o 
  -5   3  12       29.32       22.87      4.35 o 
  -4   3  12        0.10        1.31      1.47 o 
  -3   3  12       21.69       15.18      3.65 o 
  -2   3  12      212.21      218.63      5.50 o 
  -1   3  12       94.32       96.27      3.58 o 
   0   3  12        0.00        2.16      1.60 o 
   1   3  12      167.82      167.98      6.70 o 
   2   3  12        6.72        7.81      3.50 o 
   3   3  12        3.24        4.57      3.04 o 
   4   3  12        0.05        1.59      4.12 o 
   5   3  12      133.86      143.40      6.17 o 
   6   3  12       34.23       25.11     19.13 o 
   7   3  12        4.81        5.73      4.37 o 
  -8   4  12      158.09      154.43      6.89 o 
  -7   4  12       10.32        9.15      2.69 o 
  -6   4  12       15.16       13.77      3.49 o 
  -5   4  12      119.93      132.88      6.81 o 
  -4   4  12       71.02       83.17      4.00 o 
  -3   4  12       48.94       45.36      6.45 o 
  -2   4  12        0.01        1.19      1.60 o 
  -1   4  12        8.97        6.55      1.58 o 
   0   4  12        0.01        0.51      1.07 o 
   1   4  12       62.78       58.47     11.13 o 
   2   4  12        7.88        7.76      2.59 o 
   3   4  12       23.55       22.95      6.01 o 
   4   4  12       18.13       14.54      7.16 o 
   5   4  12       29.48       29.02     11.42 o 
   6   4  12       27.48       26.64     16.45 o 
   7   4  12      223.91      234.70     11.22 o 
  -8   5  12       45.02       37.56     10.17 o 
  -7   5  12        5.02        3.76      2.73 o 
  -6   5  12       23.76       26.02      6.78 o 
  -5   5  12       18.72       23.59      5.54 o 
  -4   5  12      302.67      312.00      9.02 o 
  -3   5  12        0.62        1.08      0.96 o 
  -2   5  12      142.10      142.24      3.46 o 
  -1   5  12       37.13       33.36      3.56 o 
   0   5  12       30.00       24.02      3.86 o 
   1   5  12        2.52        3.34      1.44 o 
   2   5  12        0.31        2.16      1.86 o 
   3   5  12       27.81       28.56     10.19 o 
   4   5  12      202.35      190.06      7.50 o 
   5   5  12        9.93       16.97     11.76 o 
   6   5  12        0.32       -3.35      4.69 o 
   7   5  12        2.00        3.69      4.18 o 
  -8   6  12       24.39       21.20      6.90 o 
  -7   6  12       14.75       11.78      3.07 o 
  -6   6  12       79.14       67.83     14.88 o 
  -5   6  12        0.01        3.25      3.45 o 
  -4   6  12        1.18        2.75      1.64 o 
  -3   6  12       42.59       46.01      4.05 o 
  -2   6  12       62.84       63.74      4.16 o 
  -1   6  12       37.94       31.34      2.68 o 
   0   6  12        0.06        0.94      1.08 o 
   1   6  12        4.07        5.10      2.32 o 
   2   6  12       28.36       27.24      9.43 o 
   3   6  12      154.12      150.38      7.92 o 
   5   6  12       74.39       66.54     13.31 o 
   6   6  12        8.96        4.41      4.82 o 
  -8   7  12       70.07       72.93     11.24 o 
  -7   7  12       18.52       16.95      4.33 o 
  -6   7  12      124.59      131.82      7.98 o 
  -5   7  12       76.19       66.79      4.44 o 
  -4   7  12      116.46      115.09      5.66 o 
  -3   7  12       23.36       21.77      3.99 o 
  -2   7  12        8.41        7.65      2.40 o 
  -1   7  12      283.38      329.00      7.92 o 
   0   7  12       53.46       49.31      6.24 o 
   1   7  12       15.13       14.59      3.17 o 
   2   7  12       26.49       22.55      4.76 o 
   3   7  12        0.69        0.50      3.08 o 
   4   7  12      577.15      593.32     30.25 o 
   5   7  12        3.35        6.94      5.09 o 
   6   7  12       10.78        0.41      8.26 o 
  -7   8  12       56.81       38.46      9.51 o 
  -6   8  12      160.66      164.74      8.05 o 
  -5   8  12      173.34      184.46      7.92 o 
  -4   8  12       46.84       47.64      3.65 o 
  -3   8  12       11.90        9.45      2.41 o 
  -2   8  12       74.35       74.30      5.79 o 
  -1   8  12       46.84       40.30      4.30 o 
   0   8  12      115.08       92.82      4.23 o 
   1   8  12      145.95      149.44      4.94 o 
   2   8  12        2.59        3.70      1.73 o 
   3   8  12       62.15       52.03      6.49 o 
   4   8  12       53.58       45.16     25.61 o 
   5   8  12      124.55      153.25     10.86 o 
   6   8  12        6.95        1.35      3.67 o 
  -7   9  12        4.65        5.95      2.08 o 
  -6   9  12       34.70       36.23      7.46 o 
  -5   9  12      222.77      232.74      5.96 o 
  -4   9  12       44.73       44.91      4.40 o 
  -3   9  12       19.73       18.68      4.04 o 
  -2   9  12        9.49        8.65      2.45 o 
  -1   9  12       15.40       11.56      3.15 o 
   0   9  12       24.98       16.42      4.13 o 
   1   9  12        1.43        1.69      2.03 o 
   2   9  12        0.37        2.10      1.89 o 
   3   9  12       98.91      108.04     13.56 o 
   4   9  12        0.04        3.87      5.47 o 
   5   9  12       13.84       13.17      6.64 o 
  -7  10  12       97.08       92.47      7.05 o 
  -6  10  12       21.73       15.26      3.85 o 
  -5  10  12        0.68        3.57      2.37 o 
  -4  10  12       14.24       14.02      3.44 o 
  -3  10  12        2.69        3.71      2.40 o 
  -2  10  12       83.73       86.62      5.18 o 
  -1  10  12       36.06       31.94      6.42 o 
   0  10  12       19.22       15.47      3.58 o 
   1  10  12       23.76       22.56      5.32 o 
   2  10  12       93.32       90.69      6.53 o 
   3  10  12       82.79       88.88     12.82 o 
   4  10  12       63.85       60.06      5.90 o 
   5  10  12        5.35        6.85      4.96 o 
  -6  11  12      124.33      131.68      7.15 o 
  -5  11  12       46.84       49.25      5.06 o 
  -4  11  12       49.45       44.73      6.18 o 
  -3  11  12       52.62       61.88      4.97 o 
  -2  11  12        0.40        2.67      1.55 o 
  -1  11  12       27.07       31.18      5.67 o 
   0  11  12      261.73      281.14      8.81 o 
   1  11  12       41.81       41.38      5.86 o 
   2  11  12       55.86       48.66     13.56 o 
   3  11  12      181.03      196.93      8.15 o 
   4  11  12      310.14      309.98     10.58 o 
  -5  12  12        2.39        3.70      2.25 o 
  -4  12  12        7.26        9.94      3.06 o 
  -3  12  12      483.33      526.82     16.77 o 
  -2  12  12      148.14      158.64      8.08 o 
  -1  12  12       27.77       21.20      3.00 o 
   0  12  12       54.09       41.45      9.34 o 
   1  12  12      795.34      846.00     30.26 o 
   2  12  12      165.39      182.86     11.91 o 
   3  12  12       24.84       24.99     11.36 o 
   4  12  12       49.86       30.55     19.50 o 
  -4  13  12        0.02        4.38      1.75 o 
  -3  13  12       20.49       16.98      4.77 o 
  -2  13  12       16.53       13.97      3.92 o 
  -1  13  12       65.65       58.62      4.91 o 
   0  13  12       33.09       25.08      6.88 o 
   1  13  12      109.74      118.12      9.19 o 
   2  13  12        8.99        6.26      4.16 o 
   3  13  12       49.92       35.27     14.59 o 
  -3  14  12      164.38      148.80      6.32 o 
  -2  14  12        2.97        2.24      2.34 o 
  -1  14  12        3.68        8.21      3.40 o 
   0  14  12       94.42       89.65     11.22 o 
   1  14  12      530.90      560.99     21.80 o 
   2  14  12       42.28       28.36     13.45 o 
  -8   1  13        6.53        4.11      2.31 o 
  -7   1  13        6.34        4.31      2.30 o 
  -6   1  13       23.08       18.67      4.80 o 
  -5   1  13      148.40      143.49      4.92 o 
  -4   1  13        4.28        3.02      1.99 o 
  -3   1  13        1.94        2.35      1.63 o 
  -2   1  13       94.38       88.60      3.94 o 
  -1   1  13      535.88      526.37     16.95 o 
   0   1  13       34.45       33.55      6.60 o 
   1   1  13       44.21       38.86      9.54 o 
   2   1  13        0.02        4.47      2.24 o 
   3   1  13       11.03       14.11      3.56 o 
   4   1  13       13.21       11.53      5.59 o 
   5   1  13       34.54       33.54     12.43 o 
   6   1  13        0.00        2.89      2.80 o 
  -8   2  13        9.68       10.78      4.81 o 
  -7   2  13       39.04       37.23      6.84 o 
  -6   2  13       79.11       83.39      5.52 o 
  -5   2  13        0.47        2.77      2.34 o 
  -4   2  13        2.74        4.59      1.71 o 
  -3   2  13       29.86       26.25      4.45 o 
  -2   2  13       29.47       24.11      4.86 o 
  -1   2  13        1.26        1.32      1.93 o 
   0   2  13       46.63       50.37      4.96 o 
   1   2  13        0.37        1.28      2.49 o 
   2   2  13       64.71       42.43     15.75 o 
   3   2  13        0.01        2.19      3.33 o 
   4   2  13       42.05       34.47     11.59 o 
   5   2  13      355.85      360.25     27.79 o 
   6   2  13       15.73        6.95      6.58 o 
  -8   3  13       36.34       26.42      6.74 o 
  -7   3  13        1.50        1.25      3.21 o 
  -6   3  13        9.13        7.37      2.51 o 
  -5   3  13       30.41       29.87      6.73 o 
  -4   3  13       23.92       19.41      4.08 o 
  -3   3  13      150.02      152.65      5.29 o 
  -2   3  13      123.94      124.44      4.05 o 
  -1   3  13        2.22        3.64      1.88 o 
   0   3  13       44.47       41.19      4.24 o 
   1   3  13        0.60        5.00      3.07 o 
   2   3  13       93.62       70.49     20.25 o 
   3   3  13       13.56        8.47      3.28 o 
   4   3  13       18.13       22.00      6.13 o 
   5   3  13       11.57        6.01      5.29 o 
   6   3  13      171.34      167.33     12.05 o 
  -8   4  13       44.29       35.12     11.09 o 
  -7   4  13       18.23        9.46      3.73 o 
  -6   4  13      128.74      138.71     10.12 o 
  -5   4  13        4.77        5.13      2.77 o 
  -4   4  13        8.79        9.07      3.51 o 
  -3   4  13        3.38        2.53      1.78 o 
  -2   4  13       95.75       92.25      4.75 o 
  -1   4  13        7.42        6.53      2.30 o 
   0   4  13      104.12      112.66      9.23 o 
   1   4  13        3.21        3.03      2.82 o 
   2   4  13       50.23       39.29     13.40 o 
   3   4  13       22.85       14.05      6.72 o 
   4   4  13        3.08        4.22      2.06 o 
   5   4  13      370.76      355.99     25.81 o 
   6   4  13      182.34      188.70     15.36 o 
  -8   5  13        5.61        4.47      2.31 o 
  -7   5  13      128.48      122.48      8.44 o 
  -6   5  13       85.75       87.36      6.90 o 
  -5   5  13        0.24       -0.06      3.82 o 
  -4   5  13       24.88       31.95      7.64 o 
  -3   5  13        5.95        3.30      4.14 o 
  -2   5  13      310.44      303.32     11.96 o 
  -1   5  13        2.48        2.84      2.73 o 
   0   5  13        4.22        3.16      3.11 o 
   1   5  13      428.97      438.24     20.87 o 
   2   5  13      224.49      212.11     10.74 o 
   3   5  13       78.72       76.70      7.30 o 
   4   5  13        0.16        1.92      3.02 o 
   5   5  13        0.43        1.94      5.78 o 
   6   5  13       48.62       39.71     21.98 o 
  -7   6  13       21.08       10.69      7.88 o 
  -6   6  13      120.13      130.52      7.74 o 
  -5   6  13       14.87       14.53      4.07 o 
  -4   6  13      285.86      295.63     11.73 o 
  -3   6  13        0.15        3.60      2.67 o 
  -2   6  13       17.92       16.73      4.31 o 
  -1   6  13        0.11        1.35      2.81 o 
   0   6  13      227.69      237.49     14.97 o 
   1   6  13       23.69       21.99      5.36 o 
   2   6  13        1.73        1.61      1.84 o 
   3   6  13       27.10       26.95     12.13 o 
   4   6  13       67.42       47.06     28.05 o 
   5   6  13       33.83       25.55     15.26 o 
   6   6  13       91.33       64.99     30.75 o 
  -7   7  13        1.20        3.84      2.53 o 
  -6   7  13      189.90      188.77      7.54 o 
  -5   7  13       86.81       85.08     11.47 o 
  -4   7  13       79.78       82.82      7.08 o 
  -3   7  13       39.93       37.55     10.03 o 
  -2   7  13       67.72       63.14      7.75 o 
  -1   7  13        7.41        7.21      3.29 o 
   0   7  13        0.05        0.71      1.20 o 
   1   7  13       77.53       76.47      3.42 o 
   2   7  13      144.45      144.51      7.62 o 
   3   7  13      123.81      102.33     12.72 o 
   4   7  13       17.49       13.53      6.59 o 
   5   7  13       10.86        7.61      3.81 o 
  -7   8  13       16.15       11.43      3.69 o 
  -6   8  13       27.86       14.57      5.63 o 
  -5   8  13        0.07        3.27      2.14 o 
  -4   8  13       29.13       23.26      6.94 o 
  -3   8  13        0.50        3.64      3.31 o 
  -2   8  13      112.21      107.60      8.85 o 
  -1   8  13        0.00        1.60      2.03 o 
   0   8  13        1.30        1.83      1.56 o 
   1   8  13       58.07       66.89      4.56 o 
   2   8  13       22.87       20.24      4.89 o 
   3   8  13       92.72       99.17      8.43 o 
   4   8  13       94.95       73.99     19.13 o 
   5   8  13       27.56       28.14     11.80 o 
  -6   9  13        1.28        3.81      2.51 o 
  -5   9  13       52.15       50.45     12.38 o 
  -4   9  13       52.72       53.86     12.34 o 
  -3   9  13       17.69       24.10      6.81 o 
  -2   9  13       41.68       36.35      8.71 o 
  -1   9  13      181.65      193.46      8.75 o 
   0   9  13        0.36        1.55      1.85 o 
   1   9  13        8.40       10.52      2.90 o 
   2   9  13        0.13        0.75      1.86 o 
   3   9  13       26.37       23.48      7.53 o 
   4   9  13       67.84       46.81     32.45 o 
   5   9  13      221.33      230.21     17.75 o 
  -6  10  13        3.71        4.85      2.25 o 
  -5  10  13       80.46      100.90      9.68 o 
  -4  10  13      156.39      165.77      6.58 o 
  -3  10  13       52.58       55.94      8.94 o 
  -2  10  13      140.75      140.23      8.18 o 
  -1  10  13      188.03      192.68      5.57 o 
   0  10  13        1.41        3.32      1.55 o 
   1  10  13      126.67      130.65      5.38 o 
   2  10  13        8.15        8.25      4.00 o 
   3  10  13      377.87      370.17     23.55 o 
   4  10  13       64.28       40.58     26.91 o 
  -5  11  13       18.64       13.99      4.38 o 
  -4  11  13       11.70       10.57      3.89 o 
  -3  11  13      169.00      167.31     11.74 o 
  -2  11  13       29.11       28.18      6.84 o 
  -1  11  13       28.17       27.34      6.88 o 
   0  11  13        3.67        1.55      2.21 o 
   1  11  13       71.31       72.34      4.24 o 
   2  11  13       52.24       47.97      4.95 o 
   3  11  13      235.80      220.90      8.04 o 
  -4  12  13       42.74       32.04     12.29 o 
  -3  12  13        0.12        2.73      2.72 o 
  -2  12  13       21.33       19.19      5.55 o 
  -1  12  13      284.15      284.39     11.53 o 
   0  12  13       62.92       62.65      6.66 o 
   1  12  13        1.11        3.57      2.54 o 
   2  12  13        6.33        4.75      2.61 o 
  -3  13  13       87.36      102.37     23.88 o 
  -2  13  13        7.91        5.17      2.57 o 
  -1  13  13       13.40        7.15      2.71 o 
   0  13  13        0.00        0.86      2.34 o 
   1  13  13       29.73       22.93      8.92 o 
  -7   0  14        6.57        6.68      3.83 o 
  -6   0  14      528.68      564.73     26.08 o 
  -5   0  14      100.07       76.69      5.04 o 
  -4   0  14      186.90      182.73     19.94 o 
  -3   0  14      216.80      208.68      9.39 o 
  -2   0  14       68.35       81.53     10.57 o 
  -1   0  14       27.53       25.22      5.03 o 
   0   0  14       30.63       23.11      7.69 o 
   1   0  14      102.49       76.46      7.17 o 
   2   0  14      354.16      334.39     16.68 o 
   3   0  14       20.89       18.31      8.19 o 
   4   0  14        8.87        4.72      5.73 o 
   5   0  14      210.27      213.33     11.03 o 
  -7   1  14        3.56        5.32      2.42 o 
  -6   1  14        0.27        1.02      2.55 o 
  -5   1  14        0.53        2.33      2.69 o 
  -4   1  14       12.18        7.70      2.92 o 
  -3   1  14       13.45        9.43      3.03 o 
  -2   1  14       31.61       26.40      4.53 o 
  -1   1  14        0.66        1.98      2.28 o 
   0   1  14        3.12        4.27      1.99 o 
   1   1  14       36.89       27.78     10.34 o 
   2   1  14       99.00       69.80     26.01 o 
   3   1  14       36.91       29.72     13.49 o 
   4   1  14        0.69        3.66      2.95 o 
   5   1  14       32.97       22.55      9.28 o 
   6   1  14       20.41       13.80     17.30 o 
  -7   2  14        7.14        7.07      3.61 o 
  -6   2  14      191.11      195.24      9.31 o 
  -5   2  14       61.90       49.60      7.46 o 
  -4   2  14       20.05       13.65      3.38 o 
  -3   2  14        4.32        4.03      2.51 o 
  -2   2  14       40.89       34.87      6.65 o 
  -1   2  14       47.02       35.57      7.32 o 
   0   2  14       28.11       29.89      5.26 o 
   1   2  14      127.70      120.23     13.85 o 
   2   2  14      149.14      134.00      7.51 o 
   3   2  14       30.85       32.26      9.13 o 
   4   2  14       77.84       73.93      8.02 o 
   5   2  14        8.06       12.11      8.28 o 
   6   2  14       30.02       16.24     12.58 o 
  -7   3  14        9.62        4.38      3.62 o 
  -6   3  14       51.20       42.64     10.72 o 
  -5   3  14      116.42      120.00      6.77 o 
  -4   3  14        1.07        3.08      2.88 o 
  -3   3  14        4.35        4.48      2.61 o 
  -2   3  14        3.53        3.56      2.04 o 
  -1   3  14        0.53        0.58      1.93 o 
   0   3  14       88.66       79.18      4.20 o 
   1   3  14        0.01       11.10      9.11 o 
   2   3  14       74.29       70.66     10.34 o 
   3   3  14        7.74        5.55      3.49 o 
   4   3  14        3.37        5.92      2.22 o 
   5   3  14       11.67       23.03      8.46 o 
  -7   4  14        0.01        1.37      2.70 o 
  -6   4  14        1.45        3.04      2.38 o 
  -5   4  14        3.36        5.58      2.37 o 
  -4   4  14       18.00       16.55      4.70 o 
  -3   4  14       44.58       48.33     11.28 o 
  -2   4  14       40.77       31.14      7.81 o 
  -1   4  14      122.22      113.64      6.91 o 
   0   4  14        8.16       10.75      3.06 o 
   1   4  14       18.34       13.81      6.11 o 
   2   4  14       49.68       43.78     16.86 o 
   3   4  14        0.31        3.69      4.16 o 
   4   4  14       37.14       33.60     11.69 o 
   5   4  14        0.80        4.06      6.36 o 
  -7   5  14        0.17        4.20      2.85 o 
  -6   5  14      167.84      163.65      6.87 o 
  -5   5  14      270.10      288.94     12.61 o 
  -4   5  14        1.08        3.97      3.07 o 
  -3   5  14        7.42       11.89      3.50 o 
  -2   5  14        0.00        1.13      3.07 o 
  -1   5  14       60.77       57.57      7.49 o 
   0   5  14      131.52      144.36     14.62 o 
   1   5  14       45.67       42.04     10.96 o 
   2   5  14        6.24       10.05      5.84 o 
   3   5  14        1.99        2.14      2.41 o 
   4   5  14        1.23        2.90      3.18 o 
   5   5  14      106.68      125.74     10.51 o 
  -7   6  14       21.40       14.46      4.38 o 
  -6   6  14        1.30        7.84      4.34 o 
  -5   6  14      146.86      148.24      9.17 o 
  -4   6  14       19.82       13.75      6.90 o 
  -3   6  14      367.65      369.48     14.78 o 
  -2   6  14        1.19        2.97      2.37 o 
  -1   6  14       33.31       26.93      8.18 o 
   0   6  14       48.86       49.22      7.87 o 
   1   6  14       55.35       47.70      4.08 o 
   2   6  14        0.13        4.02      2.85 o 
   3   6  14        2.27        2.11      2.67 o 
   4   6  14       15.34       10.14      8.64 o 
   5   6  14        3.17        6.54      7.86 o 
  -6   7  14       36.65       22.95      6.34 o 
  -5   7  14      109.72       96.57      5.88 o 
  -4   7  14      100.66      107.18      9.98 o 
  -3   7  14        0.44        2.18      2.40 o 
  -2   7  14       26.39       25.75      8.73 o 
  -1   7  14      246.44      264.66     19.44 o 
   0   7  14        2.97        3.95      1.74 o 
   1   7  14       14.12       12.44      4.04 o 
   2   7  14       40.58       26.56     11.86 o 
   3   7  14       35.90       38.29     17.84 o 
   4   7  14        2.54        6.66      6.26 o 
  -6   8  14       20.81       15.70      5.29 o 
  -5   8  14      259.18      285.06      7.96 o 
  -4   8  14        5.54        4.83      2.75 o 
  -3   8  14       16.61       12.21      3.89 o 
  -2   8  14       59.40       53.11     10.56 o 
  -1   8  14        0.21        2.47      2.84 o 
   0   8  14       91.95       79.13      9.20 o 
   1   8  14       37.96       31.27      9.06 o 
   2   8  14        0.35        0.29      2.72 o 
   3   8  14       84.41       66.06     30.01 o 
   4   8  14        1.68        9.05      6.77 o 
  -5   9  14       49.06       40.24      9.92 o 
  -4   9  14      181.81      191.12     11.07 o 
  -3   9  14       40.37       30.34      7.58 o 
  -2   9  14        0.15        2.79      2.58 o 
  -1   9  14       53.45       40.79     10.74 o 
   0   9  14       32.71       29.40      6.27 o 
   1   9  14        9.83        5.95      4.32 o 
   2   9  14        0.29        4.96      6.57 o 
   3   9  14        8.37        5.99      6.62 o 
  -5  10  14        4.53        4.75      4.03 o 
  -4  10  14        0.51        0.54      3.38 o 
  -3  10  14       67.11       56.62      6.16 o 
  -2  10  14       40.07       38.63      7.39 o 
  -1  10  14       53.00       41.22     10.62 o 
   0  10  14      222.02      228.76      7.97 o 
   1  10  14       93.28       90.77      6.23 o 
   2  10  14       60.00       48.72     18.27 o 
   3  10  14       17.94        9.16      9.84 o 
  -4  11  14      119.41      124.23      9.68 o 
  -3  11  14       11.87        9.53      4.89 o 
  -2  11  14       21.96       15.65      6.36 o 
  -1  11  14        6.69        5.36      2.87 o 
   0  11  14       27.62       21.26      6.39 o 
   1  11  14       47.57       37.40     15.26 o 
   2  11  14       78.21       71.30     18.81 o 
  -2  12  14       12.55        7.03      2.67 o 
  -1  12  14        5.76        9.44      4.27 o 
   0  12  14       12.33        8.89      3.15 o 
  -7   1  15       80.97       68.58      7.28 o 
  -6   1  15      411.11      468.95     31.97 o 
  -5   1  15       23.56       15.65      4.13 o 
  -4   1  15       41.57       37.33      8.50 o 
  -3   1  15      297.92      298.46     11.13 o 
  -2   1  15      130.59      112.85      5.87 o 
  -1   1  15      352.01      343.33      8.55 o 
   0   1  15        7.10        5.08      2.13 o 
   1   1  15      290.82      267.57      7.87 o 
   2   1  15      603.96      646.96     24.29 o 
   3   1  15      111.12       98.36     17.01 o 
   4   1  15       15.54       14.97      6.78 o 
   5   1  15       96.67      112.92      8.36 o 
  -6   2  15        0.82        3.76      2.44 o 
  -5   2  15       39.87       29.52     13.96 o 
  -4   2  15       29.72       21.31      5.33 o 
  -3   2  15       52.28       46.89      4.71 o 
  -2   2  15      517.06      531.84     11.17 o 
  -1   2  15       26.16       28.51      6.49 o 
   0   2  15        2.82        3.39      1.88 o 
   1   2  15       28.13       24.68      5.83 o 
   2   2  15      767.15      843.35     43.88 o 
   3   2  15       11.75        7.62      3.66 o 
   4   2  15       17.35       15.37      4.63 o 
   5   2  15        0.54        3.01      5.79 o 
  -6   3  15        3.87        4.26      2.66 o 
  -5   3  15      161.32      156.32      7.42 o 
  -4   3  15        6.54        7.83      3.48 o 
  -3   3  15      123.24      122.87     10.10 o 
  -2   3  15       28.50       29.87      7.41 o 
  -1   3  15      100.01       94.25      9.99 o 
   0   3  15       54.26       41.92     12.33 o 
   1   3  15        0.01        0.91      1.78 o 
   2   3  15       44.81       37.32     11.18 o 
   3   3  15      327.54      354.51     25.03 o 
   4   3  15       18.12        9.25      7.17 o 
  -6   4  15       63.55       56.28     16.02 o 
  -5   4  15       30.81       27.75      6.20 o 
  -4   4  15       62.49       48.96     15.64 o 
  -3   4  15        1.48        4.59      2.20 o 
  -2   4  15        3.02        1.51      3.42 o 
  -1   4  15       41.12       32.82     10.81 o 
   0   4  15      101.17      109.20      5.47 o 
   1   4  15        4.11        5.53      2.04 o 
   2   4  15      251.61      263.94     25.17 o 
   3   4  15        0.55        1.64      1.63 o 
   4   4  15       60.37       41.41     18.40 o 
  -6   5  15      112.59      116.09      7.88 o 
  -5   5  15      128.41      111.71     10.45 o 
  -4   5  15        3.90        9.39      3.34 o 
  -3   5  15       21.73       16.20      4.48 o 
  -2   5  15        9.69        5.44      2.54 o 
  -1   5  15       55.84       44.21     11.19 o 
   0   5  15        8.66        8.80      3.68 o 
   1   5  15        0.31        0.66      2.58 o 
   2   5  15        5.71        5.22      3.71 o 
   3   5  15        7.67        3.20      4.18 o 
   4   5  15       23.13       28.90      9.54 o 
  -6   6  15        1.18        2.64      2.44 o 
  -5   6  15      374.14      387.16      9.04 o 
  -4   6  15      287.14      278.98      9.85 o 
  -3   6  15       14.21       14.67      3.29 o 
  -2   6  15       14.89        9.10      4.10 o 
  -1   6  15       46.42       34.10      7.41 o 
   0   6  15       38.29       32.64      8.72 o 
   1   6  15      125.84      112.33     12.91 o 
   2   6  15        2.43        1.92      2.40 o 
   3   6  15       27.33       18.72     10.17 o 
   4   6  15       38.13       22.49     14.76 o 
  -5   7  15        4.56        2.32      3.69 o 
  -4   7  15        0.17       -1.35      4.50 o 
  -3   7  15       28.84       29.14     13.53 o 
  -2   7  15        0.24        4.54      3.41 o 
  -1   7  15        6.72        6.62      2.90 o 
   0   7  15       21.48       18.35      6.59 o 
   1   7  15        7.97        6.71      2.39 o 
   2   7  15       69.94       67.23     11.20 o 
   3   7  15        1.16        4.85      4.38 o 
  -5   8  15      303.68      333.31     15.44 o 
  -4   8  15      128.49      124.92      9.49 o 
  -3   8  15        0.46        3.27      2.98 o 
  -2   8  15      113.56      100.22      5.93 o 
  -1   8  15        1.81        4.43      2.45 o 
   0   8  15      117.41      135.81      6.06 o 
   1   8  15       23.25       17.00      6.40 o 
   2   8  15        0.97        3.10      4.32 o 
   3   8  15      101.85      107.36     12.11 o 
  -4   9  15        5.44        6.21      2.56 o 
  -3   9  15      112.34      107.55     10.50 o 
  -2   9  15        1.09        3.31      2.22 o 
  -1   9  15      133.23      166.61     26.91 o 
   0   9  15        4.73        2.19      2.28 o 
   1   9  15       12.08       10.52      4.16 o 
   2   9  15      180.19      197.90     12.07 o 
  -3  10  15        0.48        3.19      2.85 o 
  -2  10  15        0.02        2.17      2.56 o 
  -1  10  15        8.96        7.12      2.84 o 
   0  10  15       10.72        9.83      3.21 o 
   1  10  15      102.50      102.38     14.90 o 
  -5   0  16        0.04        1.70      6.05 o 
  -4   0  16       34.16       24.09      9.34 o 
  -3   0  16        0.11        5.59      3.70 o 
  -2   0  16     1286.55     1423.26     67.90 o 
  -1   0  16      285.49      268.99     13.43 o 
   0   0  16       79.59       96.89      8.36 o 
   1   0  16      327.22      333.57     16.93 o 
   2   0  16      470.65      502.71     17.92 o 
   3   0  16        4.85        5.56      5.46 o 
  -5   1  16       11.47        6.78      3.06 o 
  -4   1  16       29.40       21.51      6.29 o 
  -3   1  16       69.72       54.48     14.95 o 
  -2   1  16      137.11      146.53      8.75 o 
  -1   1  16       37.77       28.81      6.80 o 
   0   1  16        4.41        4.47      1.84 o 
   1   1  16       71.17       65.88      5.57 o 
   2   1  16       18.89       18.24      9.00 o 
   3   1  16       17.77        8.77      5.55 o 
  -5   2  16        0.76        4.61      2.72 o 
  -4   2  16        0.01        4.33      3.09 o 
  -3   2  16       52.47       32.87     11.70 o 
  -2   2  16      352.21      350.20     14.40 o 
  -1   2  16       49.54       41.88     11.49 o 
   0   2  16       19.93       17.01      6.20 o 
   1   2  16       97.97      101.97      7.25 o 
   2   2  16      260.02      253.27     10.06 o 
   3   2  16        0.25        4.34      2.61 o 
  -5   3  16       41.05       28.72      8.01 o 
  -4   3  16        4.44        0.33      2.93 o 
  -3   3  16       35.20       23.42      8.16 o 
  -2   3  16      102.41       90.41      8.89 o 
  -1   3  16        8.65        6.28      3.39 o 
   0   3  16        1.21        1.73      2.58 o 
   1   3  16      107.34      100.30     10.15 o 
   2   3  16        4.53        4.09      3.90 o 
   3   3  16        9.17        2.52      2.52 o 
  -5   4  16       41.75       26.32      9.60 o 
  -4   4  16        3.01        1.28      2.38 o 
  -3   4  16       88.46       78.09      7.79 o 
  -2   4  16        2.30        4.16      2.36 o 
  -1   4  16       14.19       12.67      3.87 o 
   0   4  16        0.04        3.64      2.59 o 
   1   4  16        9.33        5.53      2.21 o 
   2   4  16       15.92        9.35      4.42 o 
   3   4  16       22.57       12.57      6.05 o 
  -5   5  16        1.45        3.09      2.42 o 
  -4   5  16      113.78      112.79      9.05 o 
  -3   5  16       14.36        8.28      4.45 o 
  -2   5  16       15.08        8.74      4.61 o 
  -1   5  16       20.14       13.36      4.17 o 
   0   5  16       18.90       15.32      3.79 o 
   1   5  16       12.70        8.58      2.96 o 
   2   5  16        0.29        2.40      2.29 o 
   3   5  16        2.32        1.22      4.75 o 
  -4   6  16        3.54        8.13      4.18 o 
  -3   6  16        3.43        5.84      3.39 o 
  -2   6  16       34.53       25.43      7.57 o 
  -1   6  16       37.88       27.74     10.61 o 
   0   6  16        8.64        7.39      3.14 o 
   1   6  16        0.00        1.94      1.95 o 
   2   6  16       29.13       17.78      9.48 o 
  -3   7  16       73.53       50.41     13.84 o 
  -2   7  16        7.30        7.74      3.48 o 
  -1   7  16       57.90       64.85     10.23 o 
   0   7  16       16.62       10.24      4.49 o 
   1   7  16        4.71        4.04      2.18 o 
  -2   8  16       11.70        6.97      4.01 o 
  -1   8  16       14.03       15.01      5.33 o 
   0   8  16       55.21       39.08     12.45 o 
  -4   1  17        4.82        4.26      2.85 o 
  -3   1  17        0.19        2.41      2.65 o 
  -2   1  17      157.29      154.04      7.76 o 
  -1   1  17      125.54      121.73     16.87 o 
   0   1  17        1.76        2.07      2.67 o 
   1   1  17        2.79        4.46      2.33 o 
   2   1  17        0.02        3.37      2.18 o 
  -4   2  17        5.41        3.07      2.50 o 
  -3   2  17       14.69        5.98      4.50 o 
  -2   2  17       28.83       21.89      8.19 o 
  -1   2  17        1.35        2.33      2.59 o 
   0   2  17        6.06        4.72      2.52 o 
   1   2  17       28.82        8.82      8.25 o 
  -3   3  17        4.11        5.46      3.66 o 
  -2   3  17       62.80       47.69     14.24 o 
  -1   3  17        3.25        6.97      2.75 o 
   0   3  17       35.51       24.66      9.86 o 
   1   3  17        3.22        3.64      3.21 o 
  -3   4  17        3.59        6.53      2.94 o 
  -2   4  17       18.60       12.36      4.47 o 
  -1   4  17       37.83       22.67      8.46 o 
   0   4  17       28.62       25.92      8.65 o 
   1   4  17        0.16        0.79      2.19 o 
  -2   5  17      109.68      102.76      7.21 o 
  -1   5  17       17.71       14.29      3.70 o 
   0   5  17       37.17       33.20     10.33 o 
                                                 
